# Supplementary material for: Structural variation in nebulin and its impact on phenotype and inheritance: establishing a dominant distal phenotype caused by large deletions
Source: Eur J Hum Genet. 2025 Jun 14;33(9):1153–62. doi: 10.1038/s41431-025-01891-0 (PMC12402328; doi:10.1038/s41431-025-01891-0)
Supplement: Supplementary file 3 — Supplementary Table 1 [file 41431_2025_1891_MOESM3_ESM.xlsx]

## Sheet: STable1. LOVD
Effect	Reported	Exon	AscendingDNA change (cDNA)	Haplotype	RNA change	Protein	Effect	Classification method	Clinical classification	DNA change (genomic) (hg19)	DNA change (hg38)	Published as	ISCN	DB-ID	Variant remarks	Reference	ClinVar ID	dbSNP ID	Origin	Segregation	Frequency	Re-site	VIP	Methylation	Owner
+/.	1	_1_24i	c.(-17852_-203)_(2310+1_2311-1)del	-	r.0?	p.0?	Deletion	-	pathogenic	g.(152545083_152545531)_(152599010_152608650)del	-	g.(152,545,083_152,545,531)_(152,599,010_152,608,650)del	-	NEB_000075	53-64 kb deletion	PubMed: Kiiski 2013	-	-	Germline	-	-	-	-	-	Johan den Dunnen
+/.	1	_1_81i	c.(?_-203)_(12330+529_12331-408)dup	-	r.?	p.?	Duplication	-	pathogenic	g.(152465598_152465794)_(152599010_152608650)dup	-	dup 5'-int81	-	NEB_000104	-	PubMed: Lehtokari 2014, PubMed: Malfatti 2015, Journal: Malfatti 2015	-	-	Unknown	-	-	-	-	-	Johan den Dunnen
+?/.	1	81i_105i	c.(12330+1_12331-1)_(16704+1_16705-1)rep[3>11]	TRI11	r.?	p.?	TRI	-	likely pathogenic (recessive)	g.(152432869_152435851)_(152465191_152466322)rep[3>11]	g.(151576355_151579337)_(151608677_151609808)rep[3>11]	-	-	NEB_010463	11 copies NEB exon repeat (3 in reference sequence)	Sagath et al., in preparation	-	-	Germline	-	-	-	-	-	Lydia Sagath
+?/.	1	81i_105i	c.(12330+1_12331-1)_(16704+1_16705-1)rep[3>4]	TRI4	r.?	p.?	TRI	-	likely pathogenic (!)	g.(152432869_152435851)_(152465191_152466322)rep[3>4]	g.(151576355_151579337)_(151608677_151609808)rep[3>4]	ex82-89[4]	-	NEB_000553	carries 8 copies (2x4) NEB exon repeat (3 in reference sequence); one TRI4 copy is not pathogenic	PubMed: Kiiski 2016	-	-	Germline	yes	-	-	-	-	Johan den Dunnen
+?/.	5	81i_105i	c.(12330+1_12331-1)_(16704+1_16705-1)rep[3>7]	TRI7	r.?	p.?	TRI	-	likely pathogenic, likely pathogenic (recessive)	g.(152432869_152435851)_(152465191_152466322)rep[3>7]	g.(151576355_151579337)_(151608677_151609808)rep[3>7]	-	-	NEB_000255	7 copies NEB exon repeat (3 in reference sequence)	Sagath et al., in preparation, PubMed: Kiiski 2016	-	-	Germline, Germline/De novo (untested)	yes	-	-	-	-	Johan den Dunnen, Lydia Sagath
+/.	1	_1_51i	c.-203_(6807+1_6808-1){2}	-	r.?	p.?	Duplication	-	pathogenic	g.(152510614_152511783)_(152591001_152608650)dup	-	dup 5'-ex51	-	NEB_000115	-	PubMed: Lehtokari 2014	-	-	Unknown	-	-	-	-	-	Johan den Dunnen
+?/.	1	-	c.?	-	r.spl	p.?	Splice	ACMG	likely pathogenic	g.?	-	c.14841G>A (Ser4947=)	-	SNRNP200_000007	-	Journal: Moreno 2023	-	-	Germline	-	-	-	-	-	Johan den Dunnen
+/.	1	3	c.8A>G	-	r.(?)	p.(Asp3Gly)	Missense	-	pathogenic	g.152589663T>C	g.151733149T>C	-	-	NEB_000072	-	PubMed: Lehtokari 2014	-	-	Germline	-	-	-	-	-	Johan den Dunnen
+/.	1	3i	c.36+2dup	-	r.-29_36del	p.0?	Splice	-	pathogenic	g.152589633dup	g.151733119dup	g.6357dupT	-	NEB_000221	not in 200 control chromosomes	PubMed: Ochala 2011	-	-	Unknown	-	-	-	-	-	Johan den Dunnen
+/.	5	4i	c.78+1G>A	-	r.37_78del, r.spl	p.?, p.Tyr13_Glu26del	Splice	-	pathogenic	g.152586128C>T	g.151729614C>T	g.3543G>A	-	NEB_000068	no variant 2nd allele identified (no ex55 del)	PubMed: Lehtokari 2009, PubMed: Lehtokari 2014, PubMed: Todd 2015	-	-	Germline, Unknown	-	-	-	-	-	Johan den Dunnen, Tom Winder
+?/.	1	3	c.82del	TRI4	r.(?)	p.(Ile28*)	Frameshift	-	likely pathogenic (recessive)	g.152584418del	g.151727904del	-	-	NEB_010464	-	Sagath et al., in preparation	-	-	Germline	?	-	-	-	-	Lydia Sagath
+?/.	1	5	c.169_183del	-	r.(?)	p.(Leu57_Ala61del)	IF indel	-	likely pathogenic	g.152584331_152584345del	g.151727817_151727831del	-	-	NEB_000073	-	PubMed: Lehtokari 2014	-	-	Germline	-	-	-	-	-	Tom Winder
+/., +?/.	2	5i	c.294+1G>A	-	r.spl	p.?	Splice	ACMG	likely pathogenic (recessive), pathogenic	g.152584204C>T	g.151727690C>T	-	-	NEB_000009	-	Journal: Moreno 2023, PubMed: Lehtokari 2006	-	-	Germline	-	-	-	-	-	Johan den Dunnen
+/.	1	5i	c.294+2T>C	-	r.spl	p.?	Splice	-	pathogenic	g.152584203A>G	g.151727689A>G	-	-	NEB_000010	-	PubMed: Lehtokari 2006	-	-	Germline	-	-	-	-	-	Johan den Dunnen
+/.	1	6	c.300dup	-	r.0	p.(Tyr101Ilefs*6)	Frameshift	-	pathogenic	g.152582071dup	g.151725557dup	-	-	NEB_000228	no RNA detected (probably NMD)	PubMed: Malfatti 2014	-	-	Unknown	-	-	-	-	-	Johan den Dunnen
+?/.	1	-	c.403G>A	-	r.(?)	p.(Val135Ile)	Missense	-	likely pathogenic	g.152581475C>T	g.151724961C>T	-	-	NEB_010336	-	PubMed: Gonzalez-Quereda 2020	-	-	Germline	-	-	-	-	-	Johan den Dunnen
+/.	1	7	c.410A>G	-	r.(?)	p.(Tyr137Cys)	Missense	-	pathogenic	g.152581468T>C	g.151724954T>C	-	-	NEB_000011	-	PubMed: Lehtokari 2006	-	-	Germline	-	-	-	-	-	Johan den Dunnen
+/., +?/.	3	7	c.412C>T	-	r.(?)	p.(Arg138*), p.(Arg138Ter)	Nonsense	-	likely pathogenic, pathogenic	g.152581466G>A	g.151724952G>A	NEB(NM_001164507.1):c.412C>T (p.(Arg138Ter))	-	NEB_000192, NEB_000509	VKGL data sharing initiative Nederland	PubMed: Lehtokari 2014	-	-	CLASSIFICATION record, Unknown	-	-	-	-	-	Johan den Dunnen, VKGL-NL_Leiden, VKGL-NL_Nijmegen
+/.	1	-	c.445del	-	r.(?)	p.(His149Thrfs*2)	Frameshift	-	pathogenic (recessive)	g.152581433del	g.151724919del	152581432TG>T	-	NEB_000727	-	PubMed: Cummings 2017	-	-	Germline	-	-	-	-	-	Johan den Dunnen
+/.	1	7	c.471del	-	r.(?)	p.(Ile157Metfs*71)	Frameshift	-	pathogenic	g.152581408del	g.151724894del	471delT	-	NEB_000012	-	PubMed: Lehtokari 2006	-	-	Germline	-	-	-	-	-	Johan den Dunnen
+/+	1	7i	c.508-7T>A	TRI2	r.spl	p.(Val170fs)	Frameshift	-	pathogenic (recessive)	g.152580885A>T	g.151724371A>T	-	-	NEB_000731	-	PubMed: Kiiski 2016	-	-	Germline	yes	-	-	-	-	Johan den Dunnen
+/.	1	8	c.549C>A	-	r.(?)	p.(Tyr183*)	Nonsense	-	pathogenic	g.152580837G>T	g.151724323G>T	-	-	NEB_000013	-	PubMed: Lehtokari 2006	-	-	Germline	-	-	-	-	-	Johan den Dunnen
+/.	2	8i	c.612+1G>A	-	r.spl	p.?	Splice	ACMG	likely pathogenic (recessive), pathogenic	g.152580773C>T	g.151724259C>T	-	-	NEB_000197	ACMG PVS1, PM2, PM3	PubMed: Lehtokari 2014, PubMed: Natera-de Benito 2021	-	-	Germline, Unknown	-	-	-	-	-	Johan den Dunnen
+?/.	1	9	c.647del	-	r.(?)	p.(Ser216Ilefs*12)	Frameshift	-	likely pathogenic	g.152579966del	g.151723452del	647delG	-	NEB_000089	-	PubMed: Lehtokari 2014	-	-	Germline	-	-	-	-	-	Tom Winder
+/.	1	9	c.694del	-	r.(?)	p.(Gln232Argfs*31)	Frameshift	-	pathogenic	g.152579921del	g.151723407del	-	-	NEB_000185	-	PubMed: Lehtokari 2014	-	-	Unknown	-	-	-	-	-	Johan den Dunnen
+?/.	1	-	c.739del	-	r.(?)	p.(Ala247Leufs*16)	Frameshift	ACMG	likely pathogenic (recessive)	g.152574013del	g.151717499del	-	-	NEB_000828	-	PubMed: Ravenscroft 2020, Journal: Ravenscroft 2020	-	-	Germline	-	-	-	-	-	Gianina Ravenscroft
+/.	1	10i_107i	c.(823-142_823-131)_(17014-715_17014-211)del	-	r.823_17014del	p.Gln275_Asn5671del	Deletion	-	pathogenic (!)	g.(152427326_152427830)_(152567183_152567194)del	-	-	arr[GRCh37] 2q23.3(152427830_152567183x1)[0.5]dn	NEB_010387	de novo mosaic variant, in blood 50%, in skeletal muscle tissue 40%	PubMed: Sagath 2021	-	-	Somatic	-	-	-	-	-	Vilma-Lotta Lehtokari
+/.	1	11i	c.928-7_928-5del	-	r.spl?	p.?	Splice	-	pathogenic	g.152566283_152566285del	g.151709769_151709771del	-	-	NEB_000203	-	PubMed: Lehtokari 2014	-	-	Unknown	-	-	-	-	-	Johan den Dunnen
+/.	2	11i	c.928-1G>A	-	r.spl	p.?	Splice	-	pathogenic	g.152566278C>T	g.151709764C>T	-	-	NEB_000015	-	PubMed: Lehtokari 2006, PubMed: Lehtokari 2014	-	-	Germline	-	-	-	-	-	Johan den Dunnen, Tom Winder
+/.	1	13	c.1055_1056del	-	r.(?)	p.(Tyr352*)	Nonsense	-	pathogenic	g.152563492_152563493del	g.151706978_151706979del	-	-	NEB_000179	-	PubMed: Lehtokari 2014	-	-	Unknown	-	-	-	-	-	Johan den Dunnen
+/., +?/.	2	13i	c.1152+1G>A	-	r.spl	p.(del?)	Splice	-	likely pathogenic, pathogenic	g.152563394C>T	g.151706880C>T	-	-	NEB_000083	-	PubMed: Lehtokari 2014	-	-	Germline, Unknown	-	-	-	-	-	Johan den Dunnen, Tom Winder
+/.	1	13i	c.1152+1G>T	-	r.spl	p.?	Splice	-	pathogenic	g.152563394C>A	g.151706880C>A	g.32596G>T	-	NEB_000208	not in 236 control chromosomes	PubMed: Lawlor 2011	-	-	Unknown	-	-	-	-	-	Johan den Dunnen
+/.	1	13i	c.1152+5G>A	-	r.(spl?)	p.?	Splice	-	pathogenic	g.152563390C>T	g.151706876C>T	-	-	NEB_000207	-	PubMed: Lehtokari 2014	-	-	Unknown	-	-	-	-	-	Johan den Dunnen
+?/.	2	14i_77i	c.(1152+1191_1153-550)_(11601+48_11601+862)del	TRI3	r.?	p.?	Deletion	-	likely pathogenic (dominant)	g.(152469928_152470742)_(152554712_152561404)del	g.(151613414_151614228)_(151698198_151704890)del	-	arr[GRCh37] 2q23.3(152470742-152554712)x1	NEB_010469	-	Naidu et al., in preparation & Sagath et al., in preparation, Sagath et al., in preparation	-	-	Germline	yes	-	-	-	-	Lydia Sagath
+?/.	1	14i_81i	c.(1152+1_1153-1)_(12330+1_12331-1)del	-	r.?	p.?	Deletion	-	likely pathogenic (dominant)	g.(152465191_152466322)_(152554163_152563394)del	g.(151608677_151609808)_(151697649_151706880)del	-	arr[GRCh37] 2q23.3(152466111_152554280)x1	NEB_010473	-	Sagath et al., in preparation	-	-	Germline	yes	-	-	-	-	Lydia Sagath
+/.	1	-	c.1161C>G	-	r.(?)	p.(Tyr387Ter)	Nonsense	ACMG	pathogenic (recessive)	g.152554154G>C	g.151697640G>C	-	-	NEB_010335	ACMG PVS1, PM2, PM3, PP5	PubMed: Natera-de Benito 2021	-	-	Germline	-	-	-	-	-	Johan den Dunnen
+/.	1	14	c.1172_1173del	-	r.(?)	p.(Tyr391*)	Nonsense	-	pathogenic	g.152554143_152554144del	g.151697629_151697630del	-	-	NEB_000129	-	PubMed: Lehtokari 2014	-	-	Unknown	-	-	-	-	-	Johan den Dunnen
+/.	1	13i_89i	c.(1257+1_1258-1)_(13788+1_13789-1)del	-	r.?	p.?	Deletion	-	pathogenic (dominant)	g.(152454645_152456955)_(152554712_152561404)del	-	-	-	NEB_000511	1 more item	PubMed: Kiiski 2019	-	-	Germline	yes	-	-	-	-	Vilma-Lotta Lehtokari
+/.	2	-	c.1266T>A	-	r.(?)	p.(Tyr422Ter)	Nonsense	-	pathogenic	g.152553963A>T	g.151697449A>T	NEB(NM_001271208.1):c.1266T>A (p.Y422*)	-	NEB_000485	VKGL data sharing initiative Nederland	-	-	-	CLASSIFICATION record	-	-	-	-	-	VKGL-NL_Utrecht, VKGL-NL_Nijmegen
+?/.	1	16i	c.1470+2T>C	-	r.spl	p.?	Splice	-	likely pathogenic	g.152553660A>G	g.151697146A>G	-	-	NEB_010300	-	PubMed: Ganapathy 2019	-	-	Germline	-	-	-	-	-	Johan den Dunnen
+?/.	1	-	c.1493A>G	-	r.(?)	p.(Asp498Gly)	Missense	-	likely pathogenic	g.152553227T>C	g.151696713T>C	-	-	NEB_010334	-	PubMed: Gonzalez-Quereda 2020	-	-	Germline	-	-	-	-	-	Johan den Dunnen
+/.	1	-	c.1502_1503delinsG	-	r.(?)	p.(Lys501SerfsTer21)	Frameshift	ACMG	pathogenic (recessive)	g.152553217_152553218delinsC	g.151696703_151696704delinsC	-	-	NEB_010448	-	Journal: Moreno 2023	-	-	Germline	-	-	-	-	-	Johan den Dunnen
+/.	1	17i	c.1569+1G>A	-	r.spl	p.?	Splice	-	pathogenic	g.152553150C>T	g.151696636C>T	-	-	NEB_000172	-	PubMed: Malfatti 2014	-	-	Unknown	-	-	-	-	-	Johan den Dunnen
+?/.	1	-	c.1569+339A>G	-	r.(=)	p.(=)	Intronic	-	likely pathogenic	g.152552812T>C	-	-	-	NEB_010322	VKGL data sharing initiative Nederland	-	-	-	CLASSIFICATION record	-	-	-	-	-	VKGL-NL_Nijmegen
+/.	1	18	c.1622dup	-	r.(?)	p.(Asp542*)	Nonsense	-	pathogenic	g.152552149dup	g.151695635dup	NG_009382.1:g.43446dupC	-	NEB_000216	-	PubMed: Lehtokari 2011	-	-	Unknown	-	-	-	-	-	Johan den Dunnen
+/.	7	18	c.1623del	-	r.(?)	p.(Asp542Ilefs*15), p.(Asp542IlefsTer15), p.(Pro541Profs*16)	Frameshift	ACMG	pathogenic, pathogenic (recessive)	g.152552143del	g.151695629del	1623delT, c.1623delT, NEB(NM_001271208.2):c.1623delT (p.D542Ifs*15)	-	NEB_000042	VKGL data sharing initiative Nederland	PubMed: Gurgel-Giannetti 2022, PubMed: Haidong 2023, PubMed: Lehtokari 2006, PubMed: Lehtokari 2014	-	-	CLASSIFICATION record, Germline, Unknown	-	-	-	-	-	Johan den Dunnen, VKGL-NL_VUmc
+/.	2	18	c.1657_1665delinsTTTATAAT	-	r.(?)	p.(Ala553Phefs*4)	Frameshift	-	pathogenic	g.152552101_152552109delinsATTATAAA	g.151695587_151695595delinsATTATAAA	.1657_1665delins8	-	NEB_000041, NEB_000079	-	PubMed: Lehtokari 2006, PubMed: Lehtokari 2014	-	-	Germline	-	-	-	-	-	Johan den Dunnen, Tom Winder
+/.	1	18i	c.1674+1G>T	-	r.spl	p.?	Splice	-	pathogenic	g.152552091C>A	g.151695577C>A	-	-	NEB_000142	-	PubMed: Lehtokari 2014	-	-	Unknown	-	-	-	-	-	Tom Winder
+/., +?/.	3	18i	c.1674+2T>C	-	r.spl	p.?	Splice	ACMG	likely pathogenic (recessive), pathogenic	g.152552090A>G	g.151695576A>G	-	-	NEB_000199	exons 82, 90, 98 are identical; this variant may, therefore, be in any of these locations	Journal: Moreno 2023, PubMed: Gurgel-Giannetti 2022, PubMed: Lehtokari 2014	-	-	Germline, Unknown	-	-	-	-	-	Johan den Dunnen, Tom Winder
+/.	2	18i	c.1675-2A>G	-	r.spl	p.?	Splice	-	pathogenic	g.152551145T>C	g.151694631T>C	-	-	NEB_000215	-	PubMed: Lehtokari 2014	-	-	Unknown	-	-	-	-	-	Johan den Dunnen
+/.	1	20i	c.1896+2T>C	-	r.spl	p.?	Splice	-	pathogenic	g.152550835A>G	g.151694321A>G	-	-	NEB_000250	not in 240 control chromosomes; variant 2nd chromosome not detected	-	-	-	Unknown	-	-	-	-	-	Daniela Piga
+?/.	1	-	c.1958del	-	r.(?)	p.(Pro653GlnfsTer9)	Frameshift	-	likely pathogenic	g.152548818del	g.151692304del	NEB(NM_001164507.1):c.1958delC (p.(Pro653GlnfsTer9))	-	NEB_000482	VKGL data sharing initiative Nederland	-	-	-	CLASSIFICATION record	-	-	-	-	-	VKGL-NL_Leiden
+?/.	1	-	c.1965T>G	-	r.(?)	p.(Tyr655Ter)	Nonsense	ACMG	likely pathogenic (recessive)	g.152548808A>C	g.151692294A>C	-	-	NEB_010447	-	Journal: Moreno 2023	-	-	Germline	-	-	-	-	-	Johan den Dunnen
+/.	1	-	c.2014_2015del	-	r.(?)	p.(Leu672Ilefs*30)	Frameshift	-	pathogenic	g.152548664_152548665del	-	-	-	NEB_010378	VKGL data sharing initiative Nederland	-	-	-	CLASSIFICATION record	-	-	-	-	-	VKGL-NL_Nijmegen
+/.	1	22i	c.2106+3A>C	-	r.1999_2106del	p.Ala667_Asp702del	Splice	-	pathogenic	g.152548570T>G	g.151692056T>G	g.47420A>C	-	NEB_000222	not in 200 control chromosomes	PubMed: Ochala 2011	-	-	Unknown	-	-	-	-	-	Johan den Dunnen
+/., +?/.	2	23i	c.2211+5G>A	-	r.spl, r.spl?	p.?	Splice	-	likely pathogenic, pathogenic	g.152548373C>T	g.151691859C>T	NG_009382.1:g.47617G>A	-	NEB_000217	VKGL data sharing initiative Nederland	PubMed: Lehtokari 2011	-	-	CLASSIFICATION record, Unknown	-	-	-	-	-	Johan den Dunnen, VKGL-NL_Nijmegen
+?/.	1	-	c.2211+5G>C	-	r.spl?	p.?	Splice	-	likely pathogenic	g.152548373C>G	-	NEB(NM_001271208.2):c.2211+5G>C	-	NEB_000481	VKGL data sharing initiative Nederland	-	-	-	CLASSIFICATION record	-	-	-	-	-	VKGL-NL_VUmc
+/.	1	23i	c.2212-1G>C	-	r.spl	p.?	Splice	-	pathogenic	g.152547340C>G	g.151690826C>G	-	-	NEB_000046	-	PubMed: Lehtokari 2006, PubMed: Lehtokari 2009	-	-	Germline	-	-	-	-	-	Johan den Dunnen
+/.	1	24i	c.2310+5G>A	-	r.2212_2310del	p.His738_Asp770del	Splice	ACMG	pathogenic (recessive)	g.152547236C>T	g.151690722C>T	-	-	NEB_010467	-	PubMed: Moureau-Le Lan 2018	-	-	Germline	-	-	-	-	-	Johan den Dunnen
+/.	1	25	c.2319C>G	-	r.(?)	p.(Tyr773*)	Nonsense	-	pathogenic	g.152544902G>C	g.151688388G>C	-	-	NEB_000047	-	PubMed: Lehtokari 2006	-	-	Germline	-	-	-	-	-	Johan den Dunnen
+/.	4	25i	c.2415+1G>A	-	r.spl, r.[2311_2415del,...]	p.?	Splice	-	pathogenic, pathogenic (recessive)	g.152544805C>T	g.151688291C>T	-	-	NEB_000218	multiple splice products shown in SupFig.8A	PubMed: Cummings 2017, PubMed: Lehtokari 2014	-	-	Germline, Unknown	-	-	-	-	-	Johan den Dunnen
+/.	2	173	c.2444dup	-	r.(?)	p.(Pro8147Profs*7)	Frameshift	-	pathogenic	g.152544219dup	g.151687705dup	-	-	NEB_000165	-	PubMed: Lehtokari 2014	-	-	Unknown	-	-	-	-	-	Johan den Dunnen
+/.	1	27	c.2549del	-	r.(?)	p.(Lys850ArgfsTer6)	Frameshift	-	pathogenic (recessive)	g.152544024del	g.151687510del	c.2549delA	-	NEB_010460	-	PubMed: Haidong 2023	-	-	Germline	-	-	-	-	-	Johan den Dunnen
+/.	1	-	c.2647C>T	-	r.(?)	p.(Arg883Ter)	Nonsense	ACMG	pathogenic (recessive)	g.152541480G>A	g.151684966G>A	-	-	NEB_010446	-	Journal: Moreno 2023	-	-	Germline	-	-	-	-	-	Johan den Dunnen
+/+, +/.	3	28	c.2784del	TRI3	r.(?)	p.(Asp929Ilefs*28), p.(Asp929IlefsTer28), p.(Pro928fs)	Frameshift	-	pathogenic, pathogenic (recessive)	g.152541343del	g.151684829del	2784delT	-	NEB_000048, NEB_000256	VKGL data sharing initiative Nederland	PubMed: Kiiski 2016, PubMed: Lehtokari 2006	-	-	CLASSIFICATION record, Germline	yes	-	-	-	-	Johan den Dunnen, VKGL-NL_Nijmegen
+/.	1	28	c.2827C>T	-	r.(?)	p.(Gln943*)	Nonsense	-	pathogenic	g.152541300G>A	g.151684786G>A	-	-	NEB_000210	-	PubMed: Lehtokari 2014	-	-	Unknown	-	-	-	-	-	Johan den Dunnen
+/.	1	28i	c.2835+5G>C	-	r.(spl?)	p.(?)	Splice	-	pathogenic	g.152541287C>G	g.151684773C>G	-	-	NEB_000049	-	PubMed: Pelin 2002, PubMed: Lehtokari 2006	-	-	Germline	-	-	-	-	-	Johan den Dunnen
+/., +?/.	2	28i_29i	c.(2835+1_2836-1)_(2943+1_2944-1)del	-	r.?	p.?	Splice	ACMG	likely pathogenic (recessive), pathogenic	g.(152537343_152539175)_(152539284_152541291)del	g.(151680829_151682661)_(151682770_151684777)del	del ex29	-	NEB_010392	-	Journal: Moreno 2023, PubMed: Gurgel-Giannetti 2022	-	-	Germline	-	-	-	-	-	Johan den Dunnen
+/.	1	-	c.2864G>A	-	r.(?)	p.(Trp955*)	Nonsense	-	pathogenic	g.152539255C>T	g.151682741C>T	-	-	NEB_000723	no variant 2nd allele identified (no ex55del)	PubMed: Todd 2015	-	-	Germline	-	-	-	-	-	Johan den Dunnen
+/.	3	29	c.2920C>T	-	r.(?)	p.(Arg974*)	Nonsense	-	pathogenic, pathogenic (recessive)	g.152539199G>A	g.151682685G>A	-	-	NEB_000176	-	PubMed: Lehtokari 2014, PubMed: Todd 2015	-	-	Germline, Unknown	-	-	-	-	-	Johan den Dunnen
+?/.	2	-	c.2943G>A	-	r.spl	p.?	Splice	ACMG	likely pathogenic	g.152539176C>T	g.151682662C>T	-	-	NEB_010393	-	PubMed: Gurgel-Giannetti 2022	-	-	Germline	-	-	-	-	-	Johan den Dunnen
+/.	3	29i	c.2943+1G>A	-	r.spl	p.?	Splice	-	pathogenic	g.152539175C>T	g.151682661C>T	-	-	NEB_000220, NEB_000231	exons 82, 90, 98 are identical; this variant may, therefore, be in any of these locations	PubMed: Lehtokari 2014	-	-	Unknown	-	-	-	-	-	Johan den Dunnen
+/.	1	-	c.3084C>G	-	r.(?)	p.(Tyr1028Ter)	Nonsense	-	pathogenic (recessive)	g.152536495G>C	g.151679981G>C	-	-	NEB_010418	-	PubMed: Falb 2023, Journal: Falb 2023	-	-	Germline	-	-	-	-	-	Johan den Dunnen
+/.	1	32i	c.3252_3255+3del	-	r.spl	p.(Ser1084Argfs*10)	Frameshift	-	pathogenic	g.152536232_152536238del	g.151679718_151679724del	-	-	NEB_000113	-	PubMed: Lehtokari 2014	-	-	Unknown	-	-	-	-	-	Tom Winder
+/.	11	32i	c.3255+1G>A	-	r.spl, r.spl?	p.?	Splice	ACMG	pathogenic	g.152536234C>T	g.151679720C>T	3458+1G>A	-	NEB_000050, NEB_000508	exons 82, 90, 98 are identical; this variant may, therefore, be in any of these locations, 2 more items	PubMed: Kapoor 2012, PubMed: Lehtokari 2006, PubMed: Lehtokari 2014	-	-	CLASSIFICATION record, De novo, Germline, Unknown	yes	-	-	-	-	Johan den Dunnen, Tom Winder, VKGL-NL_Nijmegen, Svetlana Gorokhova
+/., +?/.	2	32i	c.3255+1G>C	-	r.spl, r.spl?	p.?	Splice	-	likely pathogenic, pathogenic	g.152536234C>G	g.151679720C>G	NEB(NM_001164507.1):c.3255+1G>C (p.?)	-	NEB_000069	VKGL data sharing initiative Nederland	PubMed: Lehtokari 2014	-	-	CLASSIFICATION record, Germline	-	-	-	-	-	Tom Winder, VKGL-NL_Leiden
+/., +?/.	7	32i	c.3255+1G>T	-	r.(?), r.spl	p.(?), p.?	Splice	-	likely pathogenic, pathogenic	g.152536234C>A	g.151679720C>A	-	-	NEB_000051	exons 82, 90, 98 are identical; this variant may, therefore, be in any of these locations	PubMed: Lehtokari 2006, PubMed: Lehtokari 2014	-	-	Germline, Unknown	-	-	-	-	-	Johan den Dunnen, Tom Winder
+/.	2	32i	c.3255+2dup	-	r.(spl?)	p.?	Splice	-	pathogenic	g.152536233dup	g.151679719dup	3255+2dupT	-	NEB_000224	-	PubMed: Lehtokari 2014	-	-	Unknown	-	-	-	-	-	Johan den Dunnen
+/.	1	-	c.3338del	-	r.(?)	p.(His1113LeufsTer3)	Frameshift	-	pathogenic	g.152534619del	g.151678105del	-	-	NEB_000507	VKGL data sharing initiative Nederland	-	-	-	CLASSIFICATION record	-	-	-	-	-	VKGL-NL_Nijmegen
+/.	1	-	c.3352G>T	-	r.(?)	p.(Ala1118Ser)	Missense	-	pathogenic (recessive)	g.152534605C>A	g.151678091C>A	-	-	NEB_000816	-	PubMed: Yu 2017	-	-	De novo	-	-	-	-	-	Johan den Dunnen
+?/.	1	33	c.3390T>G	-	r.(?)	p.(Tyr1130*)	Nonsense	-	likely pathogenic	g.152534567A>C	g.151678053A>C	-	-	NEB_000094	-	PubMed: Lehtokari 2014	-	-	Germline	-	-	-	-	-	Tom Winder
+/.	1	33	c.3473_3488del	-	r.(?)	p.(Asn1158Ilefs*21)	Frameshift	-	pathogenic	g.152534473_152534488del	g.151677959_151677974del	3469_3484del	-	NEB_000052	-	PubMed: Pelin 2002, PubMed: Lehtokari 2006	-	-	Germline	-	-	-	-	-	Johan den Dunnen
+/.	1	-	c.3483T>G	-	r.(?)	p.(Tyr1161Ter)	Nonsense	-	pathogenic	g.152534474A>C	-	NEB(NM_001271208.1):c.3483T>G (p.Y1161*)	-	NEB_000832	VKGL data sharing initiative Nederland	-	-	-	CLASSIFICATION record	-	-	-	-	-	VKGL-NL_Rotterdam
+/.	1	-	c.3558dup	-	r.(?)	p.(Gln1187Thrfs*3)	Frameshift	-	pathogenic	g.152534399dup	-	NEB(NM_001271208.2):c.3558dupA (p.Q1187Tfs*3)	-	NEB_010320	VKGL data sharing initiative Nederland	-	-	-	CLASSIFICATION record	-	-	-	-	-	VKGL-NL_Groningen
+/.	1	-	c.3648del	-	r.(?)	p.(Lys1218ArgfsTer6)	Frameshift	ACMG	pathogenic	g.152534206del	g.151677692del	-	-	NEB_010403	-	PubMed: Gurgel-Giannetti 2022	-	-	Germline	-	-	-	-	-	Johan den Dunnen
+/.	1	-	c.3726dup	-	r.(?)	p.(Ser1243LeufsTer16)	Frameshift	-	pathogenic (recessive)	g.152534127dup	g.151677613dup	-	-	NEB_010417	-	PubMed: Falb 2023, Journal: Falb 2023	-	-	Germline	-	-	-	-	-	Johan den Dunnen
+/.	1	35	c.3874A>G	-	r.(?)	p.(Ser1292Gly)	Missense	-	pathogenic	g.152531806T>C	g.151675292T>C	-	-	NEB_000178	-	PubMed: Lehtokari 2014	-	-	Unknown	-	-	-	-	-	Johan den Dunnen
+/., +?/.	2	35i	c.3879+1G>A	-	r.spl?	p.?	Splice	-	likely pathogenic, pathogenic	g.152531800C>T	g.151675286C>T	-	-	NEB_000026	VKGL data sharing initiative Nederland	PubMed: Lehtokari 2014	-	-	CLASSIFICATION record, Germline	-	-	-	-	-	Johan den Dunnen, VKGL-NL_Nijmegen
+/.	1	35i	c.3879+5G>T	-	r.(spl?)	p.?	Splice	-	pathogenic	g.152531796C>A	g.151675282C>A	-	-	NEB_000193	-	PubMed: Lehtokari 2014	-	-	Unknown	-	-	-	-	-	Johan den Dunnen
+/.	1	35i	c.3880-2A>G	-	r.spl	p.?	Splice	-	pathogenic	g.152531100T>C	g.151674586T>C	-	-	NEB_000226	exon extension, allele imbalance	PubMed: Lehtokari 2014, PubMed: Cummings 2017	-	-	Unknown	-	-	-	-	-	Johan den Dunnen
+/., +?/.	5	36i	c.3987+1G>A	-	r.spl, r.spl?	p.?	Splice	-	likely pathogenic, pathogenic	g.152530990C>T	g.151674476C>T	NEB(NM_001271208.1):c.3987+1G>A	-	NEB_000125, NEB_000470	VKGL data sharing initiative Nederland	PubMed: Lehtokari 2014	-	-	CLASSIFICATION record, Unknown	-	-	-	-	-	Johan den Dunnen, VKGL-NL_Rotterdam, VKGL-NL_Nijmegen
+/.	1	-	c.3987+1_3987+2delinsTG	-	r.spl	p.?	Splice	ACMG	pathogenic (recessive)	g.152530989_152530990delinsCA	g.151674475_151674476delinsCA	-	-	NEB_000824	-	PubMed: Ravenscroft 2020, Journal: Ravenscroft 2020	-	-	Germline	-	-	-	-	-	Gianina Ravenscroft
+/.	2	36i	c.3987+1_3987+2inv	-	r.spl	p.?	Splice	-	pathogenic	g.152530989_152530990inv	g.151674475_151674476inv	-	-	NEB_000053, NEB_000227	-	PubMed: Lehtokari 2006, PubMed: Lehtokari 2014	-	-	Germline, Unknown	-	-	-	-	-	Johan den Dunnen
+/.	1	-	c.3996C>G	-	r.(?)	p.(Tyr1332Ter)	Nonsense	ACMG	pathogenic (recessive)	g.152529186G>C	g.151672672G>C	-	-	NEB_010445	-	Journal: Moreno 2023	-	-	Germline	-	-	-	-	-	Johan den Dunnen
+/., +?/.	3	38	c.4337G>T	-	r.(?)	p.(Gly1446Val)	Missense	-	likely pathogenic, pathogenic	g.152527706C>A	g.151671192C>A	NEB(NM_001271208.2):c.4337G>T (p.G1446V)	-	NEB_000140	VKGL data sharing initiative Nederland	PubMed: Lehtokari 2014	-	-	CLASSIFICATION record, Unknown	-	-	-	-	-	Johan den Dunnen, VKGL-NL_VUmc
+/.	1	38	c.4417C>T	-	r.(?)	p.(Arg1473Ter)	Nonsense	-	pathogenic (recessive)	g.152527626G>A	g.151671112G>A	c.4417C>T	-	NEB_010458	-	PubMed: Haidong 2023	-	-	Germline	-	-	-	-	-	Johan den Dunnen
+?/.	1	39_133i	c.(4507-9_4518)_(20367+433_20367+453)del	-	r.?	p.?	Splice	-	likely pathogenic (dominant)	g.(152403490_152403510)_(152525634_152525654)del	g.(151546976_151546996)_(151669120_151669140)del	-	arr[GRCh37] 2q23.3(152,403,510-152,525,634)x1[0.6]	NEB_010470	de novo mosaic variant, in blood 60%	Sagath et al., in preparation	-	-	De novo	yes	-	-	-	-	Lydia Sagath
+/.	1	42	c.5061G>A	-	r.(?)	p.(Trp1687*)	Nonsense	-	pathogenic	g.152522024C>T	g.151665510C>T	-	-	NEB_000180	-	PubMed: Lehtokari 2014	-	-	Unknown	-	-	-	-	-	Johan den Dunnen
+/.	2	42i_45i	c.5238+335_5764-407del	-	r.del	p.(Arg1747_Asp1921del)	Deletion	-	pathogenic, pathogenic (recessive)	g.152519262_152521512del	g.151662748_151664998del	del ex43-45	-	NEB_000106	1 more item	PubMed: Lehtokari 2014	-	-	Unknown	-	-	-	-	-	Johan den Dunnen
+/., +?/.	12	43i	c.5343+5G>A	-	r.(spl?), r.spl, r.spl?	p.(?), p.?	Splice	ACMG	likely pathogenic, likely pathogenic (recessive), pathogenic	g.152521268C>T	g.151664754C>T	-	-	NEB_000054	-	Journal: Moreno 2023, PubMed: Gurgel-Giannetti 2022, PubMed: Lehtokari 2014, PubMed: Malfatti 2014, 1 more item	-	-	Germline, Unknown	-	-	-	-	-	Johan den Dunnen, Tom Winder
+?/.	1	-	c.5452-1G>A	-	r.spl?	p.?	Splice	-	likely pathogenic	g.152520374C>T	g.151663860C>T	NEB(NM_001164507.1):c.5452-1G>A (p.?)	-	NEB_000685	VKGL data sharing initiative Nederland	-	-	-	CLASSIFICATION record	-	-	-	-	-	VKGL-NL_Leiden
+/.	1	-	c.5455A>T	-	r.(?)	p.(Lys1819*)	Nonsense	-	pathogenic	g.152520370T>A	g.151663856T>A	-	-	NEB_000560	-	-	-	-	Germline	-	-	-	-	-	Gerard C.P. Schaafsma
+/.	1	45	c.5574C>G	-	r.0	p.0	Splice	-	pathogenic	g.152520251G>C	g.151663737G>C	-	-	NEB_000205	no RNA detected (probably NMD)	PubMed: Boehm 2013, PubMed: Malfatti 2014	-	-	Unknown	-	-	-	-	-	Johan den Dunnen
+/.	1	-	c.5595dup	-	r.(?)	p.(Lys1866GlnfsTer40)	Frameshift	ACMG	pathogenic (recessive)	g.152520231dup	g.151663717dup	-	-	NEB_010444	-	Journal: Moreno 2023	-	-	Germline	-	-	-	-	-	Johan den Dunnen
+?/.	1	-	c.5698_5703del	-	r.(?)	p.(Tyr1900_Asn1901del)	IF indel	-	likely pathogenic	g.152520123_152520128del	g.151663609_151663614del	NEB(NM_001164507.1):c.5698_5703del (p.(Tyr1900_Asn1901del))	-	NEB_000466	VKGL data sharing initiative Nederland	-	-	-	CLASSIFICATION record	-	-	-	-	-	VKGL-NL_Leiden
+/.	1	45	c.5722del	-	r.(?)	p.(Ser1908Alafs*8)	Frameshift	-	pathogenic	g.152520103del	g.151663589del	5722delA	-	NEB_000251	-	-	-	-	Germline	-	-	-	-	-	Tom Winder
+/.	2	45i	c.5763+5G>A	-	r.spl, r.spl?	p.?	Splice	-	pathogenic, pathogenic (recessive)	g.152520057C>T	g.151663543C>T	-	-	NEB_000219	-	PubMed: Cummings 2017, PubMed: Lehtokari 2014	-	-	Germline, Unknown	-	-	-	-	-	Johan den Dunnen
+/.	1	46	c.5783_5784del	-	r.0	p.0	Frameshift	-	pathogenic	g.152518836_152518837del	g.151662322_151662323del	5783_5784delAT	-	NEB_000181	no RNA detected (probably NMD)	PubMed: Boehm 2013	-	-	Unknown	-	-	-	-	-	Johan den Dunnen
+?/.	1	46i_114i	c.(5971-491_5971-74)_(18156+42_18156+62)del	-	r.?	p.(His1991_Asp6052del)	Deletion	-	likely pathogenic (dominant)	g.(152423620_152423640)_(152515757_152516174)del	g.(151567106_151567126)_(151659243_151659660)del	-	arr[GRCh37] 2q23.3(152423640-152515757)x1	NEB_010471	-	Sagath et al., in preparation	-	-	Germline	yes	-	-	-	-	Lydia Sagath
+/.	1	47i	c.6075+2T>G	-	r.spl	p.?	Splice	-	pathogenic	g.152515577A>C	g.151659063A>C	-	-	NEB_000171	-	PubMed: Lehtokari 2014	-	-	Unknown	-	-	-	-	-	Tom Winder
+?/.	1	47i	c.6075+3A>C	-	r.(spl?)	p.(del?)	Splice	-	likely pathogenic	g.152515576T>G	g.151659062T>G	-	-	NEB_000097	-	PubMed: Lehtokari 2014	-	-	Germline	-	-	-	-	-	Tom Winder
+/.	2	48	c.6078del	-	r.(?), r.(spl?)	p.(Lys2026Asnfs*62), p.(Lys2026AsnfsTer62)	Frameshift	ACMG	pathogenic	g.152514604del	g.151658090del	6078delA, c.6078delA	-	NEB_000055	-	PubMed: Gurgel-Giannetti 2022, PubMed: Lehtokari 2006	-	-	Germline	-	-	-	-	-	Johan den Dunnen
+/.	1	49	c.6385C>T	-	r.(?)	p.(Gln2129*)	Nonsense	-	pathogenic	g.152512777G>A	g.151656263G>A	-	-	NEB_000160	-	PubMed: Lehtokari 2014	-	-	Unknown	-	-	-	-	-	Johan den Dunnen
+/.	1	49	c.6388G>C	-	r.(?)	p.(Ala2130Pro)	Missense	-	pathogenic	g.152512774C>G	g.151656260C>G	-	-	NEB_000184	-	PubMed: Malfatti 2014	-	-	Unknown	-	-	-	-	-	Johan den Dunnen
+/.	1	49i	c.6496-1G>A	-	r.6496_6702del	p.Asn2166_Lys2234del	IF indel	-	pathogenic	g.152512538C>T	g.151656024C>T	-	-	NEB_000229	-	PubMed: Malfatti 2014	-	-	Unknown	-	-	-	-	-	Johan den Dunnen
+/.	1	50	c.6678del	TRI2	r.(?)	p.(Lys2226Asnfs7*)	Frameshift	-	pathogenic (recessive)	g.152512355del	g.151655841del	6678delG	-	NEB_000730	-	PubMed: Lehtokari 2014	-	-	Germline	yes	-	-	-	-	Johan den Dunnen
+?/.	1	-	c.6869_6871dup	-	r.(?)	p.(Ala2290_Ile2291insThr)	IF indel	ACMG	likely pathogenic (recessive)	g.152510550_152510552dup	g.151654036_151654038dup	-	-	NEB_010443	-	Journal: Moreno 2023	-	-	Germline	-	-	-	-	-	Johan den Dunnen
+/.	1	52i_54i	c.6916-163_7431+211del	-	r.?	p.(Tyr2306_Asp2477del)	Deletion	-	pathogenic	g.152506483_152507566del	g.151649969_151651052del	del ex53-54; g.(152,507,456-152,506,447)del	-	NEB_000066	1 kb deletion	PubMed: Kiiski 2013	-	-	Germline	-	-	-	-	-	Johan den Dunnen
+/.	1	53	c.6937C>T	-	r.(?)	p.(Arg2313*)	Nonsense	-	pathogenic	g.152507378G>A	g.151650864G>A	-	-	NEB_000239	-	PubMed: Lehtokari 2014	-	-	Germline	-	-	-	-	-	Johan den Dunnen
+/.	1	-	c.7164del	-	r.(?)	p.(Trp2388*)	Nonsense	-	pathogenic	g.152507152del	-	-	-	NEB_010367	VKGL data sharing initiative Nederland	-	-	-	CLASSIFICATION record	-	-	-	-	-	VKGL-NL_Nijmegen
+/.	1	53i	c.7228-1G>T	-	r.spl	p.?	Splice	-	pathogenic	g.152506894C>A	g.151650380C>A	-	-	NEB_000056	-	PubMed: Lehtokari 2006	-	-	Germline	-	-	-	-	-	Johan den Dunnen
+/., +?/.	2	54	c.7291G>A	-	r.(?)	p.(Glu2431Lys)	Missense	-	likely pathogenic (recessive), pathogenic	g.152506830C>T	g.151650316C>T	-	-	NEB_000057	-	PubMed: Lehtokari 2006, PubMed: Punetha 2016	-	-	Germline, Germline/De novo (untested)	-	1/94 cases	-	-	-	Johan den Dunnen
+?/.	1	54	c.7309C>T	-	r.(?)	p.(Arg2437Trp)	Missense	-	likely pathogenic	g.152506812G>A	g.151650298G>A	-	-	NEB_000249	not in 240 control chromosomes; variant 2nd chromosome not detected	-	-	-	Germline	-	-	-	-	-	Daniela Piga
+?/.	1	54	c.7310G>A	-	r.(?)	p.(Arg2437Gln)	Missense	-	likely pathogenic	g.152506811C>T	g.151650297C>T	-	-	NEB_000246	not in 240 control chromosomes; variant 2nd chromosome not detected	-	-	-	Germline	-	-	-	-	-	Daniela Piga
+?/.	1	-	c.7334del	-	r.(?)	p.(Lys2445Argfs*21)	Frameshift	-	likely pathogenic (recessive)	g.152506788del	g.151650274del	7334delA	-	NEB_000883	no variant 2nd allele	PubMed: Park 2017	-	-	Germline	-	1/209 cases	-	-	-	Johan den Dunnen
+/.	1	-	c.7335_7338del	-	r.(?)	p.(Lys2445AsnfsTer20)	Frameshift	ACMG	pathogenic (recessive)	g.152506785_152506788del	g.151650271_151650274del	c.7355_7338del (Lys244Asnfs)	-	NEB_010442	-	Journal: Moreno 2023	-	-	Germline	-	-	-	-	-	Johan den Dunnen
+?/.	1	54i_105i	c.(7431+1203_7431+1310)_(16705-481_16705-87)del	-	r.?	p.(Arg2478_Asp5568del)	Deletion	-	likely pathogenic (!)	g.(152432955_152433349)_(152505380_152505487)del	g.(151576441_151576835)_(151648866-151648973)del	-	arr[GRCh37] 2q23.3(152433349-152505380)x1	NEB_010472	One asymptomatic carrier in family	Sagath et al., in preparation	-	-	Germline	-	-	-	-	-	Lydia Sagath
+/.	28	54i, 54i_55i	c.7431+1916_7536+372del	-	r.7432_7536del, r.del	p.(Arg2478_Asp2512del), p.Arg2478_Asp2512del	Deletion	-	pathogenic	g.152502273_152504775del	g.151645759_151648261del	del ex55	-	NEB_000007	junction sequenced, not shown, tested 8180 anomynous controls	PubMed: Anderson 2004, OMIM:var0007, PubMed: Anderson 2004, PubMed: Lehtokari 2006, OMIM:var0007, 6 more items	-	-	Germline, Unknown	-	38/8180	-	-	-	Johan den Dunnen, Tom Winder
+/., +?/.	4	55	c.7523_7526del	-	r.(?)	p.(Ile2508Thrfs*14), p.(Ile2508ThrfsTer14)	Frameshift	-	likely pathogenic (recessive), pathogenic	g.152502656_152502659del	g.151646142_151646145del	7523_7526del4, g.87012_87015delAATC, NEB(NM_001271208.2):c.7523_7526delTCAA (p.I2508Tfs*14)	-	NEB_000058	VKGL data sharing initiative Nederland	PubMed: Lehtokari 2006, PubMed: Punetha 2016, PubMed: Todd 2015	-	-	CLASSIFICATION record, Germline, Germline/De novo (untested)	-	1/94 cases	-	-	-	Johan den Dunnen, VKGL-NL_VUmc
+?/.	1	-	c.7536+5G>A	-	r.spl	p.?	Splice	ACMG	likely pathogenic (recessive)	g.152502639C>T	g.151646125C>T	-	-	NEB_010441	-	Journal: Moreno 2023	-	-	Germline	-	-	-	-	-	Johan den Dunnen
+/.	1	-	c.7611del	-	r.(?)	p.(Ala2538GlnfsTer37)	Frameshift	ACMG	pathogenic	g.152501017del	g.151644503del	c.7609delA	-	NEB_010440	-	Journal: Moreno 2023	-	-	Germline	-	-	-	-	-	Johan den Dunnen
+/.	1	56	c.7641T>A	-	r.(?)	p.(Ser2547Arg)	Missense	-	pathogenic	g.152500985A>T	g.151644471A>T	-	-	NEB_000212	-	PubMed: Lehtokari 2014	-	-	Unknown	-	-	-	-	-	Johan den Dunnen
+/.	1	56i	c.7645-2A>G	-	r.spl	p.?	Splice	-	pathogenic	g.152500645T>C	g.151644131T>C	-	-	NEB_000174	-	PubMed: Lehtokari 2014	-	-	Unknown	-	-	-	-	-	Johan den Dunnen
+/.	1	57	c.7647A>G	-	r.(?)	p.(Tyr2549*)	Nonsense	-	pathogenic	g.152500641T>C	-	-	-	NEB_000189	1 more item	PubMed: Lehtokari 2014	-	-	Unknown	-	-	-	-	-	Johan den Dunnen
+?/.	1	-	c.7911G>C	-	r.(?)	p.(Gln2637His)	Missense	ACMG	likely pathogenic (recessive)	g.152500377C>G	g.151643863C>G	-	-	NEB_010439	-	Journal: Moreno 2023	-	-	Germline	-	-	-	-	-	Johan den Dunnen
+/.	3	58	c.7964A>G	-	r.(?)	p.(Tyr2655Cys)	Missense	-	pathogenic	g.152499860T>C	g.151643346T>C	-	-	NEB_000186	-	PubMed: Lehtokari 2014	-	-	Unknown	-	-	-	-	-	Johan den Dunnen
+/.	3	58	c.8031_8041del	-	r.(?)	p.(Lys2677Asnfs*7)	Frameshift	-	pathogenic	g.152499783_152499793del	g.151643269_151643279del	-	-	NEB_000059	-	PubMed: Lehtokari 2006, PubMed: Lehtokari 2014	-	-	Germline	-	-	-	-	-	Johan den Dunnen, Tom Winder
+/.	1	58i	c.8160+1G>A	-	r.7957_8160del	p.Asn2653_His2720del	Splice	-	pathogenic	g.152499663C>T	g.151643149C>T	-	-	NEB_000182	-	PubMed: Boehm 2013	-	-	Unknown	-	-	-	-	-	Johan den Dunnen
+?/.	1	59i	c.8265+1C>T	TRI3	r.spl	p.?	Splice	-	likely pathogenic (recessive)	g.152499278G>A	g.151642764C>A	-	-	NEB_010462	-	Sagath et al., in preparation	-	-	Germline	-	-	-	-	-	Lydia Sagath
+/.	2	60i	c.8373+5G>A	-	r.spl?	p.?	Splice	-	pathogenic	g.152499083C>T	g.151642569C>T	-	-	NEB_000230	-	PubMed: Lehtokari 2014	-	-	Unknown	-	-	-	-	-	Johan den Dunnen
+/.	2	61	c.8381A>T	-	r.(?)	p.(Tyr2794Phe)	Missense	-	pathogenic	g.152497173T>A	g.151640659T>A	-	-	NEB_000188	-	PubMed: Lehtokari 2014	-	-	Unknown	-	-	-	-	-	Johan den Dunnen
+/.	1	61	c.8392_8395dup	-	r.(?)	p.(Arg2799Leufs*3)	Frameshift	-	pathogenic	g.152497160_152497163dup	g.151640646_151640649dup	-	-	NEB_000060	-	PubMed: Pelin 2002, PubMed: Lehtokari 2006	-	-	Germline	-	-	-	-	-	Johan den Dunnen
+/., +?/.	3	61	c.8425C>T	-	r.(?)	p.(Arg2809*), p.(Arg2809Ter)	Nonsense	ACMG	likely pathogenic, pathogenic, pathogenic (recessive)	g.152497129G>A	g.151640615G>A	-	-	NEB_000096	ACMG PVS1, PM2, PM3, VKGL data sharing initiative Nederland	PubMed: Lehtokari 2014, PubMed: Natera-de Benito 2021	-	-	CLASSIFICATION record, Germline	-	-	-	-	-	Johan den Dunnen, Tom Winder, VKGL-NL_Nijmegen
+/.	1	61	c.8458_8459del	-	r.(?)	p.(Ser2820Hisfs*9)	Frameshift	-	pathogenic	g.152497095_152497096del	g.151640581_151640582del	-	-	NEB_000061	-	PubMed: Lehtokari 2006	-	-	Germline	-	-	-	-	-	Johan den Dunnen
+/.	2	-	c.8501del	-	r.(?)	p.(Lys2834ArgfsTer28)	Frameshift	ACMG	pathogenic, pathogenic (recessive)	g.152497054del	g.151640540del	c.8500delA, c.8501delA	-	NEB_010402	-	Journal: Moreno 2023, PubMed: Gurgel-Giannetti 2022	-	-	Germline	-	-	-	-	-	Johan den Dunnen
+?/.	1	-	c.8647G>A	-	r.(?)	p.(Val2883Ile)	Missense	ACMG	likely pathogenic (recessive)	g.152496907C>T	g.151640393C>T	-	-	NEB_010438	-	Journal: Moreno 2023	-	-	Germline	-	-	-	-	-	Johan den Dunnen
+/.	1	61i	c.8685+1G>A	TRI3	r.spl	p.?	Splice	-	pathogenic	g.152496868C>T	g.151640354C>T	-	-	NEB_000260	-	PubMed: Lehtokari 2014, PubMed: Kiiski 2016	-	-	Germline/De novo (untested)	yes	-	-	-	-	Johan den Dunnen
+/.	1	-	c.8697del	-	r.(?)	p.(Lys2899AsnfsTer7)	Frameshift	ACMG	pathogenic (recessive)	g.152496563del	g.151640049del	-	-	NEB_010437	-	Journal: Moreno 2023	-	-	Germline	-	-	-	-	-	Johan den Dunnen
+/., +?/.	3	-	c.8889+1G>A	-	r.spl	p.?	Splice	ACMG	likely pathogenic, likely pathogenic (recessive), pathogenic (recessive)	g.152496370C>T	g.151639856C>T	-	-	NEB_010401	-	Journal: Moreno 2023, PubMed: Gurgel-Giannetti 2022	-	-	Germline	-	-	-	-	-	Johan den Dunnen
+/.	1	63	c.8897A>G	-	r.(?)	p.(Tyr2966Cys)	Missense	-	pathogenic	g.152495891T>C	g.151639377T>C	-	-	NEB_000195	-	PubMed: Lehtokari 2014	-	-	Unknown	-	-	-	-	-	Johan den Dunnen
+?/.	1	63	c.8899A>C	-	r.(?)	p.(Thr2967Pro)	Missense	-	likely pathogenic	g.152495889T>G	g.151639375T>G	-	-	NEB_000241	not in 240 control chromosomes; close to actin binding site	-	-	-	De novo	-	-	-	-	-	Daniela Piga
+/.	1	64	c.9046C>T	-	r.(?)	p.(Arg3016*)	Nonsense	-	pathogenic	g.152492797G>A	g.151636283G>A	-	-	NEB_000190	-	PubMed: Lehtokari 2014	-	-	Unknown	-	-	-	-	-	Johan den Dunnen
+/.	1	65	c.9357C>A	-	r.(?)	p.(Cys3119*)	Nonsense	-	pathogenic	g.152490225G>T	g.151633711G>T	-	-	NEB_000070	-	PubMed: Lehtokari 2014	-	-	Germline	-	-	-	-	-	Johan den Dunnen
+/.	1	65i	c.9414+1G>T	-	r.spl	p.?	Splice	-	pathogenic	g.152490167C>A	g.151633653C>A	-	-	NEB_000187	-	PubMed: Lehtokari 2014	-	-	Unknown	-	-	-	-	-	Johan den Dunnen
+/.	1	66	c.9465del	-	r.(?)	p.(Pro3155Profs*17)	Frameshift	-	pathogenic	g.152487813del	g.151631299del	-	-	NEB_000191	-	PubMed: Lehtokari 2014	-	-	Unknown	-	-	-	-	-	Johan den Dunnen
+/., +?/.	4	66i	c.9619-2A>G	-	r.spl	p.?	Splice	-	likely pathogenic, pathogenic	g.152487335T>C	g.151630821T>C	IVS67-2A>G	-	NEB_000098	-	PubMed: Lehtokari 2014, PubMed: Yonath 2012	-	-	Germline, Unknown	-	-	-	-	-	Johan den Dunnen, Tom Winder
+?/.	1	-	c.9656_9659dup	-	r.(?)	p.(His3221AsnfsTer6)	Frameshift	-	likely pathogenic	g.152487293_152487296dup	g.151630779_151630782dup	NEB(NM_001271208.2):c.9656_9659dupAAAT (p.H3221Nfs*6)	-	NEB_000664	VKGL data sharing initiative Nederland	-	-	-	CLASSIFICATION record	-	-	-	-	-	VKGL-NL_VUmc
+?/.	2	-	c.9723+1G>A	-	r.spl	p.?	Splice	ACMG	likely pathogenic (recessive)	g.152487228C>T	g.151630714C>T	-	-	NEB_010436	-	Journal: Moreno 2023	-	-	Germline	-	-	-	-	-	Johan den Dunnen
+/.	1	68	c.9727_9728del	-	r.(?)	p.(Leu3243Ilefs*6)	Frameshift	-	pathogenic	g.152486158_152486159del	g.151629644_151629645del	-	-	NEB_000123	-	PubMed: Lehtokari 2014	-	-	Unknown	-	-	-	-	-	Johan den Dunnen
+/.	1	69	c.10043_10046del	-	r.(?)	p.(Val3348Alafs*43)	Frameshift	-	pathogenic	g.152484136_152484139del	g.151627622_151627625del	-	-	NEB_000183	-	PubMed: Malfatti 2014	-	-	Unknown	-	-	-	-	-	Johan den Dunnen
+/.	1	69_71i	c.10080_10452+2141delins[AATT;9414+1085_9414+1189]	-	r.?	p.?	Deletion	-	pathogenic (recessive)	g.152479907_152484100delins[152488979_152489083;TTAA]	-	-	-	NEB_000261	-	PubMed: Kiiski 2016	-	-	Germline	yes	-	-	-	-	Johan den Dunnen
+/.	1	70	c.10261C>T	-	r.(?)	p.(Gln3421*)	Nonsense	-	pathogenic	g.152483602G>A	g.151627088G>A	-	-	NEB_000194	-	PubMed: Lehtokari 2014	-	-	Unknown	-	-	-	-	-	Johan den Dunnen
+?/.	1	-	c.10316T>C	-	r.(?)	p.(Leu3439Pro)	Missense	ACMG	likely pathogenic (recessive)	g.152483547A>G	g.151627033A>G	-	-	NEB_010435	-	Journal: Moreno 2023	-	-	Germline	-	-	-	-	-	Johan den Dunnen
+?/.	1	71i_89i	c.(10452+349_10452+575)_(13788+1_13789-1)dup	-	r.?	p.?	Duplication	-	likely pathogenic (recessive)	g.(152454645_152456955)_(152481473_152481699)dup	g.(151598131_151600441)_(151624959_151625185)dup	-	-	NEB_010468	Duplication of exons 72-89	Sagath et al., in preparation.	-	-	Germline	yes	-	-	-	-	Lydia Sagath
+/.	1	72	c.10528G>C	-	r.(?)	p.(Ala3510Pro)	Missense	-	pathogenic	g.152477465C>G	g.151620951C>G	-	-	NEB_000067	-	PubMed: Lehtokari 2014	-	-	Germline	-	-	-	-	-	Johan den Dunnen
+/.	1	-	c.10563C>A	-	r.(?)	p.(Tyr3521*)	Nonsense	-	pathogenic	g.152476274G>T	-	NEB(NM_001271208.2):c.10563C>A (p.Y3521*)	-	NEB_010315	VKGL data sharing initiative Nederland	-	-	-	CLASSIFICATION record	-	-	-	-	-	VKGL-NL_Groningen
+?/.	1	-	c.10583G>A	-	r.(?)	p.(Arg3528His)	Missense	-	likely pathogenic	g.152476254C>T	g.151619740C>T	-	-	NEB_010333	-	PubMed: Gonzalez-Quereda 2020	-	-	Germline	-	-	-	-	-	Johan den Dunnen
+/.	1	-	c.10612C>T	-	r.(?)	p.(Arg3538*)	Nonsense	ACMG	pathogenic (recessive)	g.152476225G>A	-	-	-	NEB_010386	-	-	-	-	Germline	-	-	-	-	-	Ponghatai Damrongphol
+/., +?/.	2	-	c.10675C>G	-	r.(?), r.[9947_10874del,10675c>g]	p.(Arg3559Gly), p.{?,Arg3559Gly]	Missense	-	likely pathogenic, pathogenic (recessive)	g.152476162G>C	g.151619648G>C	NM_004543.4:c.9946C>G	-	NEB_000659	VKGL data sharing initiative Nederland	PubMed: Westra 2019	-	-	CLASSIFICATION record, Germline	-	-	-	-	-	Johan den Dunnen, VKGL-NL_Nijmegen
+/.	1	73	c.10701del	-	r.(?)	p.(Lys3567Asnfs*68)	Frameshift	-	pathogenic	g.152476138del	g.151619624del	-	-	NEB_000196	-	PubMed: Lehtokari 2014	-	-	Unknown	-	-	-	-	-	Johan den Dunnen
+/.	1	73_73i	c.10798_10873-134del	-	r.spl?	p.?	Splice	-	pathogenic	g.152475127_152476040del	g.151618613_151619526del	del ex73-int73	-	NEB_000110	-	PubMed: Lehtokari 2014	-	-	Unknown	-	-	-	-	-	Johan den Dunnen
+/.	1	-	c.10872+1G>T	-	r.spl	p.?	Splice	-	pathogenic (recessive)	g.152475964C>A	g.151619450C>A	-	-	NEB_010295	-	PubMed: Abdalla 2017, PubMed: Ravenscroft 2020, Journal: Ravenscroft 2020	-	-	Germline	yes	-	-	-	-	Johan den Dunnen
+/.	1	75	c.11083T>C	-	r.(?)	p.(Tyr3695His)	Missense	-	pathogenic	g.152473976A>G	g.151617462A>G	10354T>C	-	NEB_000062	-	PubMed: Lehtokari 2006	-	-	Germline	-	-	-	-	-	Johan den Dunnen
+/.	1	75	c.11164C>T	-	r.(?)	p.(Arg3722*)	Nonsense	-	pathogenic	g.152473895G>A	g.151617381G>A	-	-	NEB_000069	-	PubMed: Lehtokari 2014	-	-	Unknown	-	-	-	-	-	Johan den Dunnen
+?/.	1	75i_77	c.11181+333_11352delinsGCAGCTCGGCCACCACATTGGT	TRI3	r.?	p.?	Deletion	-	likely pathogenic (recessive)	g.152471039_152473545delinsACCAATGTGGTGGCCGAGCTGC	g.151614525_151617031delinsACCAATGTGGTGGCCGAGCTGC	-	-	NEB_010474	Verified and characterized by Sanger sequencing	Sagath et al., in preparation	-	-	Unknown	-	-	-	-	-	Lydia Sagath
+/.	2	76i_77i	c.11289+541_11601+1451del	-	r.del	p.?	Deletion	-	pathogenic	g.152469339_152471975del	-	del ex77	-	NEB_000112	1 more item	PubMed: Lehtokari 2014	-	-	Unknown	-	-	-	-	-	Tom Winder
+?/.	1	77	c.11473del	-	r.(?)	p.(Val3825Cysfs*10)	Frameshift	ACMG	pathogenic	g.152470919del	g.151614405del	-	-	NEB_010416	-	-	-	-	Germline	-	-	-	-	-	María Eugenia Foncuberta
+/.	1	77	c.11585_11586delinsC	-	r.(?)	p.(Tyr3862Serfs*16)	Frameshift	-	pathogenic	g.152470805_152470806delinsG	g.151614291_151614292delinsG	10856_10857delinsC	-	NEB_000063	-	PubMed: Lehtokari 2006	-	-	Germline	-	-	-	-	-	Johan den Dunnen
+?/.	1	77i	c.11601+5G>A	-	r.spl?	p.?	Splice	-	likely pathogenic	g.152470785C>T	g.151614271C>T	IVS107-2A>G	-	NEB_000263	-	PubMed: Malfatti 2015, Journal: Malfatti 2015	-	-	Unknown	yes	-	-	-	-	Jocelyn Laporte
+/., +?/.	2	78	c.11610C>A	-	r.(?)	p.(Tyr3870*)	Nonsense	ACMG	likely pathogenic (recessive), pathogenic	g.152468895G>T	g.151612381G>T	-	-	NEB_000114	-	PubMed: Lehtokari 2014, PubMed: Ravenscroft 2020, Journal: Ravenscroft 2020	-	-	Germline, Unknown	-	-	-	-	-	Johan den Dunnen, Gianina Ravenscroft
+/.	2	78	c.11628G>A	-	r.(?)	p.(Trp3876*)	Nonsense	-	pathogenic	g.152468877C>T	g.151612363C>T	-	-	NEB_000198	-	PubMed: Lehtokari 2014	-	-	Unknown	-	-	-	-	-	Johan den Dunnen
+/+	1	78	c.11771_11788del	TRI3	r.(?)	p.(Val3924_Asn3929del)	Splice	-	pathogenic (recessive)	g.152468719_152468736del	g.151612205_151612222del	11041_11058del	-	NEB_000064	-	PubMed: Lehtokari 2006, PubMed: Kiiski 2016	-	-	Germline	yes	-	-	-	-	Lydia Sagath
+/.	1	79i	c.11910+5G>C	-	r.(spl?)	p.(?)	Splice	-	pathogenic	g.152467271C>G	g.151610757C>G	-	-	NEB_000065	-	PubMed: Lehtokari 2006, PubMed: Lehtokari 2009	-	-	Germline	-	-	-	-	-	Johan den Dunnen
+/.	1	-	c.11949_11957dup	-	r.(?)	p.(Tyr3985_Asp3986insGluAspTyr)	IF indel	ACMG	pathogenic (recessive)	g.152467092_152467100dup	g.151610578_151610586dup	c.11947_11948insAGGACTATG	-	NEB_010434	-	Journal: Moreno 2023	-	-	Germline	-	-	-	-	-	Johan den Dunnen
+/., +?/.	2	80i	c.12018+1G>A	-	r.spl	p.?	Splice	-	likely pathogenic, pathogenic	g.152467029C>T	g.151610515C>T	-	-	NEB_000091, NEB_000232	-	PubMed: Lehtokari 2014	-	-	Germline, Unknown	-	-	-	-	-	Johan den Dunnen, Tom Winder
+/+	2	81	c.12048_12049del	-	r.(?)	p.(Lys4017Argfs*10), p.(Lys4017Argfs*4)	Frameshift	-	pathogenic, pathogenic (recessive)	g.152466605_152466606del	g.151610091_151610092del	g.129384_129385delAG, 11318_11319del	-	NEB_000209, NEB_000257	not in 236 control chromosomes	PubMed: Lawlor 2011, PubMed: Lehtokari 2014, PubMed: Kiiski 2016	-	-	Germline, Unknown	yes	-	-	-	-	Johan den Dunnen
+/.	1	81	c.12160del	-	r.(?)	p.(Trp4054Glyfs*12)	Frameshift	-	pathogenic	g.152466493del	g.151609979del	12160delT	-	NEB_000225	-	PubMed: Lehtokari 2014	-	-	Unknown	-	-	-	-	-	Johan den Dunnen
+/.	1	81i	c.12330+5G>A	-	r.(spl?)	p.(?)	Splice	-	pathogenic	g.152466318C>T	g.151609804C>T	11601+5G>A	-	NEB_000066	-	PubMed: Lehtokari 2006	-	-	Germline	-	-	-	-	-	Johan den Dunnen
+/., +?/+, +?/.	3	81i_105i	c.(12330+1_12331-1)_(16704+1_16705-1)rep[3>6]	TRI6	r.?	p.?	TRI	ACMG	likely pathogenic (recessive), pathogenic	g.(152432869_152435851)_(152465191_152466322)rep[3>6]	g.(151576355_151579337)_(151608677_151609808)rep[3>6]	dup ex 82-105	-	NEB_000258	6 copies NEB exon repeat (3 in reference sequence)	PubMed: Gurgel-Giannetti 2022, PubMed: Kiiski 2016	-	-	Germline	yes	-	-	-	-	Johan den Dunnen, Lydia Sagath
+?/.	1	-	c.12361del	-	r.(?)	p.(Arg4121Valfs*13)	Frameshift	ACMG	likely pathogenic (dominant)	g.152465160del	g.151608646del	-	-	NEB_000822	-	PubMed: Ravenscroft 2020, Journal: Ravenscroft 2020	-	-	Germline	-	-	-	-	-	Gianina Ravenscroft
+/.	1	82i	c.12534+1G>C	-	r.spl	p.?	Splice	-	pathogenic	g.152464986C>G	g.151608472C>G	-	-	NEB_000233	exons 82, 90, 98 are identical; this variant may, therefore, be in any of these locations	PubMed: Lehtokari 2014	-	-	Unknown	-	-	-	-	-	Tom Winder
+/., +?/.	2	83i	c.12639+1G>A	-	r.spl	p.?	Splice	-	likely pathogenic, pathogenic	g.152464017C>T	g.151607503C>T	-	-	NEB_000071	exons 82, 90, 98 are identical; this variant may, therefore, be in any of these locations	PubMed: Lehtokari 2014	-	-	Germline, Unknown	-	-	-	-	-	Johan den Dunnen, Tom Winder
+/.	1	83i	c.12639+3_12639+6del	-	r.spl?	p.?	Splice	-	pathogenic	g.152464014_152464017del	g.151607500_151607503del	12639+3_+6delAAGT	-	NEB_000234	exons 82, 90, 98 are identical; this variant may, therefore, be in any of these locations	PubMed: Lehtokari 2014	-	-	Unknown	-	-	-	-	-	Johan den Dunnen
+/.	2	85	c.12996G>A	-	r.(?)	p.(Trp4332*), p.Trp4332*	Nonsense	ACMG	pathogenic	g.152461137C>T	g.151604623C>T	-	-	NEB_000200, NEB_000519	exons 82, 90, 98 are identical; this variant may, therefore, be in any of these locations, 1 more item	PubMed: Lehtokari 2014	-	-	Germline, Unknown	-	-	-	-	-	Tom Winder, Andreas Laner
+/.	1	85i	c.13059+5G>A	-	r.(spl?)	p.?	Splice	-	pathogenic	g.152461069C>T	g.151604555C>T	-	-	NEB_000149	exons 82, 90, 98 are identical; this variant may, therefore, be in any of these locations	PubMed: Lehtokari 2014	-	-	Unknown	-	-	-	-	-	Tom Winder
+/.	1	86	c.13066del	-	r.(?)	p.(Tyr4356Thrfs*8)	Frameshift	-	pathogenic	g.152460280del	g.151603766del	-	-	NEB_000116	exons 82, 90, 98 are identical; this variant may, therefore, be in any of these locations	PubMed: Malfatti 2014	-	-	Unknown	-	-	-	-	-	Johan den Dunnen
+?/.	1	86	c.13106dup	-	r.(?)	p.(Pro4370Alafs*19)	Frameshift	-	likely pathogenic	g.152460240dup	g.151603726dup	13106dupT	-	NEB_000099	-	PubMed: Lehtokari 2014	-	-	Germline	-	-	-	-	-	Tom Winder
+/.	1	-	c.13420C>T	-	r.(?)	p.(Arg4474Ter)	Nonsense	ACMG	pathogenic (recessive)	g.152458471G>A	g.151601957G>A	-	-	NEB_010433	-	Journal: Moreno 2023	-	-	Germline	-	-	-	-	-	Johan den Dunnen
+/.	1	-	c.13476+1G>A	-	r.spl	p.?	Splice	ACMG	pathogenic (recessive)	g.152458414C>T	g.151601900C>T	-	-	NEB_000821	-	PubMed: Ravenscroft 2020, Journal: Ravenscroft 2020	-	-	Germline	-	-	-	-	-	Gianina Ravenscroft
+?/.	1	-	c.13719_13721delinsTCG	-	r.(?)	p.(His4574Arg)	IF indel	ACMG	likely pathogenic (recessive)	g.152457023_152457025delinsCGA	g.151600509_151600511delinsCGA	-	-	NEB_010432	-	Journal: Moreno 2023	-	-	Germline	-	-	-	-	-	Johan den Dunnen
+/.	1	89i	c.13788+1G>A	-	r.spl	p.?	Splice	-	pathogenic	g.152456955C>T	g.151600441C>T	-	-	NEB_000235	exons 82, 90, 98 are identical; this variant may, therefore, be in any of these locations	PubMed: Lehtokari 2014	-	-	Unknown	-	-	-	-	-	Johan den Dunnen
+?/.	1	-	c.13788+2dup	-	r.spl	p.?	Splice	ACMG	likely pathogenic (recessive)	g.152456954dup	g.151600440dup	-	-	NEB_000820	-	PubMed: Ravenscroft 2020, Journal: Ravenscroft 2020	-	-	Germline	-	-	-	-	-	Gianina Ravenscroft
+/.	1	-	c.14605C>T	-	r.(?)	p.(Gln4869*)	Nonsense	-	pathogenic (recessive)	g.152449646G>A	g.151593132G>A	-	-	NEB_000728	-	PubMed: Cummings 2017	-	-	Germline	-	-	-	-	-	Johan den Dunnen
+?/.	1	-	c.(14721+1_14722-1)_(14934+1_14935-1)dup	-	r.?	p.?	Duplication	ACMG	likely pathogenic (recessive)	g.(152446715_152447861)_(152448653_152449529)dup	g.(151590201_151591347)_151592139_151593015()dup	dup ex95-96	-	NEB_010430	-	Journal: Moreno 2023	-	-	Germline	-	-	-	-	-	Johan den Dunnen
+/.	1	-	c.14878C>T	-	r.(?)	p.(Arg4960Ter)	Nonsense	ACMG	pathogenic (recessive)	g.152447918G>A	g.151591404G>A	-	-	NEB_010431	-	Journal: Moreno 2023	-	-	Germline	-	-	-	-	-	Johan den Dunnen
+?/., -?/.	4	81i_105i	c.(12330+1_12331-1)_(16704+1_16705-1)rep[3>2]	TRI2	r.?	p.?	TRI	-	likely pathogenic (!)	g.(152432869_152435851)_(152444092_152446402)rep[3>2]	g.(151576355_151579337)_(151608677_151609808)rep[3>2]	-	-	NEB_000253	2 copies NEB exon repeat (3 in reference sequence)	PubMed: Kiiski 2016	-	-	Germline, Unknown	yes	-	-	-	-	Johan den Dunnen
+?/.	1	81i_105i	c.(12330+1_12331-1)_(16704+1_16705-1)rep[3>4]	TRI4	r.?	p.?	TRI	-	likely pathogenic (!)	g.(152432869_152435851)_(152465191_152466322)rep[3>4]	g.(151576355_151579337)_(151608677_151609808)rep[3>4]	-	-	NEB_000254	4 copies NEB exon repeat (3 in reference sequence)	PubMed: Kiiski 2016	-	-	Unknown	-	-	-	-	-	Johan den Dunnen
+/.	1	-	c.16423A>T	-	r.(?)	p.(Lys5475Ter)	Nonsense	ACMG	pathogenic	g.152436133T>A	g.151579619T>A	-	-	NEB_010400	-	PubMed: Gurgel-Giannetti 2022	-	-	Germline	-	-	-	-	-	Johan den Dunnen
+/.	1	106i	c.16909-2A>G	-	r.spl	p.?	Splice	-	pathogenic	g.152432315T>C	g.151575801T>C	IVS106-2A>G	-	NEB_000150	-	PubMed: Lehtokari 2014, PubMed: Malfatti 2015, Journal: Malfatti 2015	-	-	Germline	yes	-	-	-	-	Johan den Dunnen
+/.	1	107	c.16921G>T	-	r.(?)	p.(Glu5641*)	Nonsense	-	pathogenic	g.152432301C>A	g.151575787C>A	g.163689G>T	-	NEB_000223	-	PubMed: Kapoor 2012	-	-	Unknown	-	-	-	-	-	Johan den Dunnen
+?/.	1	107i	c.17013+1G>T	-	r.spl	p.(del?)	Splice	-	likely pathogenic	g.152432208C>A	g.151575694C>A	-	-	NEB_000084	-	PubMed: Lehtokari 2014	-	-	Germline	-	-	-	-	-	Tom Winder
+/., +?/.	2	108i	c.17118+1G>A	-	r.spl, r.spl?	p.?, p.del?	Splice	-	likely pathogenic, pathogenic	g.152427010C>T	g.151570496C>T	NEB(NM_001271208.2):c.17118+1G>A	-	NEB_000082	VKGL data sharing initiative Nederland	PubMed: Lehtokari 2014	-	-	CLASSIFICATION record, Germline	-	-	-	-	-	Tom Winder, VKGL-NL_VUmc
+/.	1	108i	c.17118+1G>C	-	r.spl	p.?	Splice	-	pathogenic	g.152427010C>G	g.151570496C>G	IVS108+1G>A	-	NEB_000201	-	PubMed: Yonath 2012	-	-	Unknown	-	-	-	-	-	Johan den Dunnen
+/.	1	-	c.17412del	-	r.(?)	p.(Tyr5805ThrfsTer48)	Frameshift	-	pathogenic	g.152426614del	g.151570100del	-	-	NEB_000873	VKGL data sharing initiative Nederland	-	-	-	CLASSIFICATION record	-	-	-	-	-	VKGL-NL_Nijmegen
+/.	1	110	c.17457G>A	-	r.(?)	p.(Trp5819*)	Nonsense	-	pathogenic	g.152425860C>T	g.151569346C>T	-	-	NEB_000206	-	PubMed: Lehtokari 2014	-	-	Unknown	-	-	-	-	-	Johan den Dunnen
+/.	1	110	c.17501_17502delinsC	-	r.(?)	p.(Asn5834Thrfs*19)	Frameshift	-	pathogenic	g.152425815_152425816delinsG	g.151569301_151569302delinsG	-	-	NEB_000237	-	-	-	-	Germline	-	-	-	-	-	Tom Winder
+/.	1	110	c.17535G>A	-	r.(?)	p.(Glu5845)	Synonymous	-	pathogenic	g.152425782C>T	g.151569268C>T	-	-	NEB_000117	exons 82, 90, 98 are identical; this variant may, therefore, be in any of these locations	PubMed: Malfatti 2014	-	-	Unknown	-	-	-	-	-	Johan den Dunnen
+/.	3	111	c.17611C>T	-	r.(?)	p.(Gln5871Ter)	Nonsense	-	pathogenic (recessive)	g.152425155G>A	g.151568641G>A	-	-	NEB_010457	-	PubMed: Haidong 2023	-	-	Germline	-	-	-	-	-	Johan den Dunnen
+?/.	1	-	c.17627T>C	-	r.(?)	p.(Leu5876Pro)	Missense	-	likely pathogenic	g.152425139A>G	g.151568625A>G	NEB(NM_001164507.1):c.17627T>C (p.L5876P)	-	NEB_000405	VKGL data sharing initiative Nederland	-	-	-	CLASSIFICATION record	-	-	-	-	-	VKGL-NL_Utrecht
+/.	1	112	c.17654G>A	-	r.(?)	p.(Trp5885*)	Nonsense	-	pathogenic	g.152424912C>T	g.151568398C>T	-	-	NEB_000118	-	PubMed: Lehtokari 2014	-	-	Unknown	-	-	-	-	-	Tom Winder
+/.	1	112i	c.17737-2A>T	-	r.spl	p.?	Splice	-	pathogenic	g.152424694T>A	g.151568180T>A	-	-	NEB_000133	not in 120 control chromosomes	PubMed: Lehtokari 2014	-	-	Unknown	-	-	-	-	-	Daniela Piga
+/.	2	-	c.17779_17780del	-	r.17779_17780del	p.Tyr5927Hisfs*17	Frameshift	-	pathogenic (recessive)	g.152424649_152424650del	g.151568135_151568136del	17779_17780delTA	-	NEB_010465	-	PubMed: Moureau-Le Lan 2018	-	-	Germline	-	-	-	-	-	Johan den Dunnen
+?/.	1	-	c.18024_18027del	-	r.(?)	p.(Val6009Trpfs*67)	Frameshift	ACMG	likely pathogenic (recessive)	g.152423811_152423814del	g.151567297_151567300del	-	-	NEB_000819	-	PubMed: Ravenscroft 2020, Journal: Ravenscroft 2020	-	-	Germline	-	-	-	-	-	Gianina Ravenscroft
+?/.	1	-	c.18157-2A>G	-	r.spl?	p.?	Splice	-	likely pathogenic	g.152422336T>C	g.151565822T>C	NEB(NM_001271208.2):c.18157-2A>G	-	NEB_000613	VKGL data sharing initiative Nederland	-	-	-	CLASSIFICATION record	-	-	-	-	-	VKGL-NL_VUmc
+/.	1	115	c.18211del	-	r.(?)	p.(Leu6070Leufs*6)	Frameshift	-	pathogenic	g.152422281del	g.151565767del	-	-	NEB_000169	-	PubMed: Lehtokari 2014	-	-	Unknown	-	-	-	-	-	Tom Winder
+/.	1	118i	c.18579+1G>A	-	r.spl	p.?	Splice	-	pathogenic	g.152420336C>T	g.151563822C>T	-	-	NEB_000008	-	PubMed: Lehtokari 2014	-	-	Germline	-	-	-	-	-	Tom Winder
+/., +?/.	6	119	c.18676C>T	-	r.(?)	p.(Gln6226*), p.(Gln6226Ter)	Nonsense	-	likely pathogenic, pathogenic	g.152420137G>A	g.151563623G>A	13573C>T	-	NEB_000014	-	0, PubMed: Lehtokari 2006, PubMed: Lehtokari 2014, PubMed: Malfatti 2014, 1 more item	-	-	Germline, Unknown	-	-	-	-	-	Johan den Dunnen
+/.	1	120	c.18786C>G	-	r.(?)	p.(Tyr6262*)	Nonsense	-	pathogenic	g.152419230G>C	g.151562716G>C	-	-	NEB_000121	-	PubMed: Lehtokari 2014	-	-	Unknown	-	-	-	-	-	Johan den Dunnen
+/.	1	120	c.18808C>T	-	r.(?)	p.(Arg6270*)	Nonsense	-	pathogenic	g.152419208G>A	g.151562694G>A	-	-	NEB_000108	-	PubMed: Yonath 2012	-	-	Unknown	-	-	-	-	-	Johan den Dunnen
+?/.	1	-	c.18827G>T	-	r.(?)	p.(Trp6276Leu)	Missense	-	likely pathogenic	g.152419189C>A	g.151562675C>A	NEB(NM_001271208.1):c.18827G>T (p.W6276L)	-	NEB_000393	VKGL data sharing initiative Nederland	-	-	-	CLASSIFICATION record	-	-	-	-	-	VKGL-NL_Utrecht
+/.	1	-	c.18865C>T	-	r.(?)	p.(Arg6289*)	Nonsense	-	pathogenic	g.152419151G>A	-	-	-	NEB_010349	VKGL data sharing initiative Nederland	-	-	-	CLASSIFICATION record	-	-	-	-	-	VKGL-NL_Nijmegen
+/.	1	121	c.18981C>G	-	r.(?)	p.(Tyr6327*)	Nonsense	-	pathogenic	g.152418639G>C	g.151562125G>C	-	-	NEB_000122	-	PubMed: Lehtokari 2014	-	-	Unknown	-	-	-	-	-	Johan den Dunnen
+/.	3	122	c.19048_19057del	-	r.(?)	p.(Thr6350Profs*4)	Frameshift	-	pathogenic	g.152417767_152417776del	g.151561253_151561262del	13945_13954del	-	NEB_000016	-	PubMed: Lehtokari 2006, PubMed: Pelin 2002, PubMed: Lehtokari 2006	-	-	Germline	-	-	-	-	-	Johan den Dunnen
+/+, +/.	14	122	c.19097G>T	TRI3	r.(?)	p.(Ser6366Ile)	Missense	-	pathogenic, pathogenic (recessive)	g.152417726C>A	g.151561212C>A	13994G>T	-	NEB_000017	-	PubMed: Lehtokari 2006, PubMed: Lehtokari 2014, PubMed: Pelin 1999, PubMed: Lehtokari 2006, 1 more item	-	-	Germline, Unknown	yes	-	-	-	-	Johan den Dunnen
+/., +?/.	2	122i	c.19101+5G>A	-	r.18997_19101del, r.spl	p.?, p.Leu6333_Glu6367del	Splice	ACMG	likely pathogenic (recessive), pathogenic	g.152417717C>T	g.151561203C>T	-	-	NEB_000204	-	Journal: Moreno 2023, PubMed: Boehm 2013, PubMed: Malfatti 2014	-	-	Germline, Unknown	-	-	-	-	-	Johan den Dunnen
+/.	1	122i	c.19102-10_19102-4del	-	r.spl?	p.?	Splice	-	pathogenic	g.152417626_152417632del	g.151561112_151561118del	-	-	NEB_000120	-	PubMed: Lehtokari 2014	-	-	Unknown	-	-	-	-	-	Johan den Dunnen
+?/.	1	-	c.19405_19406insT	-	r.(?)	p.(Arg6469Leufs*6)	Frameshift	-	likely pathogenic (recessive)	g.152411467_152411468insA	g.151554953_151554954insA	-	-	NEB_000882	no variant 2nd allele	PubMed: Park 2017	-	-	Germline	-	1/209 cases	-	-	-	Johan den Dunnen
+/.	1	125i	c.19429-381_19429-379delinsA	-	r.19428_19429ins19428+376_19429-384	p.Arg6477Thrfs	Frameshift	-	pathogenic	g.152410918_152410920delinsT	g.151554404_151554406delinsT	19429-383_19429-381delTTTinsA	-	NEB_000244	-	-	-	-	Germline	-	-	-	-	-	Daniela Piga
+?/.	1	126	c.19494_19495del	-	r.(?)	p.(Glu6498Aspfs*13)	Frameshift	ACMG	likely pathogenic (recessive)	g.152410473_152410474del	-	-	-	NEB_010296	ACMG: PVS1, PM2	-	-	-	Germline	?	-	-	-	-	Andreas Laner
+/.	1	-	c.19621del	-	r.(?)	p.(Ser6541AlafsTer12)	Frameshift	ACMG	pathogenic (recessive)	g.152410347del	g.151553833del	-	-	NEB_010427	-	Journal: Moreno 2023	-	-	Germline	-	-	-	-	-	Johan den Dunnen
+?/.	1	127	c.19712_19716delinsGAG	-	r.(?)	p.(Ala6571Glyfs*5)	Frameshift	-	likely pathogenic (recessive)	g.152409927_152409931delinsCTC	g.151553413_151553417delinsCTC	c.19712_19716delinsGAG (p.Ala6571Glufs*5)	-	NEB_010394	-	Sagath et al., in preparation	-	-	Germline	yes	-	-	-	-	Lydia Sagath
+/.	1	-	c.19845C>A	-	r.(?)	p.(Tyr6615*)	Nonsense	-	pathogenic	g.152408351G>T	-	-	-	NEB_010477	VKGL data sharing initiative Nederland	-	-	-	CLASSIFICATION record	-	-	-	-	-	VKGL-NL_Nijmegen
+/.	1	129	c.19913G>C	-	r.(?)	p.(Arg6638Pro)	Missense	-	pathogenic	g.152408283C>G	g.151551769C>G	14810G>C	-	NEB_000018	-	PubMed: Lehtokari 2006	-	-	Germline	-	-	-	-	-	Johan den Dunnen
+/., +?/.	6	129	c.19944G>A	-	r.(?), r.spl	p.(Ser6648), p.(Ser6648=), p.?	Synonymous	ACMG	likely pathogenic, likely pathogenic (recessive), pathogenic	g.152408252C>T	g.151551738C>T	-	-	NEB_000103	-	Journal: Moreno 2023, PubMed: Gurgel-Giannetti 2022, PubMed: Lehtokari 2014, 1 more item	-	-	Germline, Unknown	-	-	-	-	-	Johan den Dunnen
+/.	1	130	c.19992_19999dup	-	r.(?)	p.(Asp6667Valfs*16)	Frameshift	-	pathogenic (recessive)	g.152406200_152406207dup	g.151549686_151549693dup	-	-	NEB_000105	-	PubMed: Lehtokari 2014	-	-	Unknown	-	-	-	-	-	Johan den Dunnen
+?/.	1	-	c.20157+2T>C	-	r.spl?	p.?	Splice	-	likely pathogenic	g.152404820A>G	-	NEB(NM_001271208.1):c.20157+2T>C	-	NEB_010347	VKGL data sharing initiative Nederland	-	-	-	CLASSIFICATION record	-	-	-	-	-	VKGL-NL_Rotterdam
+/.	1	132	c.20213dup	-	r.(?)	p.(Asp6738Glufs*4)	Frameshift	-	pathogenic	g.152404197dup	g.151547683dup	20213dupA	-	NEB_000236	-	PubMed: Lehtokari 2014	-	-	Germline	-	-	-	-	-	Johan den Dunnen
+/.	1	132	c.20253del	-	r.(?)	p.(Ala6751Alafs*8)	Frameshift	-	pathogenic	g.152404157del	g.151547643del	-	-	NEB_000177	-	PubMed: Lehtokari 2014	-	-	Unknown	-	-	-	-	-	Johan den Dunnen
+/.	1	132i	c.20262+5G>A	-	r.spl?	p.?	Splice	-	pathogenic	g.152404143C>T	g.151547629C>T	-	-	NEB_000202	-	PubMed: Lehtokari 2014	-	-	Unknown	-	-	-	-	-	Johan den Dunnen
+/.	1	134	c.20446del	-	r.(?)	p.(Arg6816Glyfs*38)	Frameshift	-	pathogenic (recessive)	g.152402881del	g.151546367del	-	-	NEB_000259	normal NEB exon repeat	PubMed: Lehtokari 2014	-	-	Germline	yes	-	-	-	-	Johan den Dunnen
+/.	1	-	c.20466+2T>A	-	r.spl?	p.?	Splice	ACMG	pathogenic	g.152402857A>T	g.151546343A>T	-	-	NEB_010398	-	PubMed: Gurgel-Giannetti 2022	-	-	Germline	-	-	-	-	-	Johan den Dunnen
+?/.	1	-	c.20467-3_20467-1del	-	r.spl?	p.?	Splice	-	likely pathogenic	g.152402513_152402515del	g.151545999_151546001del	NEB(NM_001164507.1):c.20467-3_20467-1del (p.?)	-	NEB_000599	VKGL data sharing initiative Nederland	-	-	-	CLASSIFICATION record	-	-	-	-	-	VKGL-NL_Leiden
+/.	1	135	c.20554G>T	-	r.(?)	p.(Glu6852*)	Nonsense	-	pathogenic	g.152402425C>A	g.151545911C>A	-	-	NEB_000175	-	PubMed: Lehtokari 2014	-	-	Unknown	-	-	-	-	-	Johan den Dunnen
+/.	1	136	c.20659C>T	-	r.(?)	p.(Arg6887*)	Nonsense	-	pathogenic	g.152397984G>A	g.151541470G>A	-	-	NEB_000238	-	PubMed: Lehtokari 2014	-	-	Germline	-	-	-	-	-	Johan den Dunnen
+/.	1	136	c.20665C>T	-	r.(?)	p.(Gln6889*)	Nonsense	-	pathogenic	g.152397978G>A	g.151541464G>A	-	-	NEB_000068	-	PubMed: Lehtokari 2014	-	-	Germline	-	-	-	-	-	Johan den Dunnen
+/.	1	138	c.20803C>T	-	r.(?)	p.(Gln6935*)	Nonsense	-	pathogenic	g.152396947G>A	g.151540433G>A	-	-	NEB_000127	-	PubMed: Lehtokari 2014	-	-	Unknown	-	-	-	-	-	Tom Winder
+/.	3	138	c.20845dup	-	r.(?)	p.(Thr6949Asnfs*16), p.(Thr6949AsnfsTer16)	Frameshift	-	pathogenic	g.152396905dup	g.151540391dup	-	-	NEB_000126, NEB_000502	VKGL data sharing initiative Nederland	PubMed: Lehtokari 2014	-	-	CLASSIFICATION record, Unknown	-	-	-	-	-	Johan den Dunnen, VKGL-NL_Nijmegen
+/.	1	139	c.20928G>T	-	r.20927_20997del	p.Gly6976Aspfs*19	Frameshift	-	pathogenic	g.152394723C>A	g.151538209C>A	-	-	NEB_000155	-	PubMed: Malfatti 2014	-	-	Unknown	-	-	-	-	-	Johan den Dunnen
+/.	1	139	c.20975_20976del	-	r.(?)	p.(Lys6992Serfs*4)	Frameshift	-	pathogenic	g.152394676_152394677del	g.151538162_151538163del	15872_15873del	-	NEB_000019	-	PubMed: Lehtokari 2006	-	-	Germline	-	-	-	-	-	Johan den Dunnen
+/.	1	140	c.21006_21007dup	-	r.(?)	p.(Lys7003Thrfs*6)	Frameshift	-	pathogenic	g.152394482_152394483dup	g.151537968_151537969dup	15902_15903dup	-	NEB_000020	a case report	{PMID19805734:Romero 2009)	-	-	Germline	-	-	-	-	-	Johan den Dunnen
+/.	1	140	c.21065dup	-	r.(?)	p.(His7022GlnfsTer9)	Frameshift	-	pathogenic (recessive)	g.152394423dup	g.151537909dup	c.21065dupA	-	NEB_010455	-	PubMed: Haidong 2023	-	-	Germline	-	-	-	-	-	Johan den Dunnen
+/., +?/.	9	140	c.21076C>T	-	r.(?)	p.(Arg7026*), p.(Arg7026Ter)	Nonsense	ACMG	likely pathogenic, pathogenic, pathogenic (recessive)	g.152394412G>A	g.151537898G>A	-	-	NEB_000124	1 heterozygous, no homozygous; Clinindb (India), ACMG PVS1, PM2, PM3, PP5	Journal: Moreno 2023, PubMed: Gonzalez-Quereda 2020, PubMed: Gurgel-Giannetti 2022, 4 more items	-	rs769345284	Germline, Unknown	-	1/2795 individuals	-	-	-	Johan den Dunnen, Mohammed Faruq
+/.	1	142	c.21210T>A	-	r.(?)	p.(Tyr7070*)	Nonsense	-	pathogenic	g.152392307A>T	g.151535793A>T	-	-	NEB_000131	-	PubMed: Lehtokari 2014	-	-	Unknown	-	-	-	-	-	Johan den Dunnen
+/.	1	143	c.21406C>T	-	r.(?)	p.(Gln7136*)	Nonsense	-	pathogenic	g.152390740G>A	g.151534226G>A	-	-	NEB_000073	-	PubMed: Lehtokari 2014	-	-	Germline	-	-	-	-	-	Johan den Dunnen
+?/.	1	-	c.21417+2T>A	-	r.spl?	p.?	Splice	-	likely pathogenic	g.152390727A>T	-	NEB(NM_001164507.1):c.21417+2T>A (p.?)	-	NEB_000818	VKGL data sharing initiative Nederland	-	-	-	CLASSIFICATION record	-	-	-	-	-	VKGL-NL_Leiden
+/.	1	144	c.21423del	-	r.(?)	p.(Lys7141Asnfs*23)	Frameshift	-	pathogenic	g.152390058del	g.151533544del	21423delA	-	NEB_000134	-	PubMed: Lehtokari 2014	-	-	Unknown	-	-	-	-	-	Daniela Piga
+/.	2	144	c.21506C>A	-	r.(?)	p.(Ser7169*)	Nonsense	-	pathogenic	g.152389972G>T	g.151533458G>T	-	-	NEB_000132	-	PubMed: Lehtokari 2014	-	-	Unknown	-	-	-	-	-	Johan den Dunnen
+/.	1	-	c.21522+3A>C	-	r.spl	p.?	Splice	-	pathogenic (recessive)	g.152389953T>G	g.151533439T>G	152389953A>C	-	NEB_000726	effect on splicing shown in Fig2B and SupFig.9	PubMed: Cummings 2017	-	-	Germline	-	-	-	-	-	Johan den Dunnen
+?/.	10	143i	c.21522+3A>G	-	r.spl	p.?	Splice	-	likely pathogenic (recessive)	g.152389953T>C	g.151533439T>C	-	-	NEB_010454	-	PubMed: Haidong 2023	-	-	Germline	-	-	-	-	-	Johan den Dunnen
+/.	1	144i	c.21522+119C>G	-	r.21522_21523ins21522+1_215+118	p.Gln7174_Ile7175insVMSDGM*	Frameshift	ACMG	likely pathogenic	g.152389837G>C	g.151533323G>C	-	-	NEB_010294	-	PubMed: Laflamme 2021	-	-	Germline	yes	-	-	-	-	Baiba Lace
+/.	1	145i	c.21628-2A>T	-	r.spl	p.?	Splice	-	pathogenic	g.152387617T>A	g.151531103T>A	-	-	NEB_000211	-	PubMed: Lehtokari 2014	-	-	Unknown	-	-	-	-	-	Johan den Dunnen
+/.	1	147	c.21790G>C	-	r.(?)	p.(Asp7264His)	Missense	-	pathogenic	g.152385774C>G	g.151529260C>G	16582G>C	-	NEB_000021	-	PubMed: Lehtokari 2006	-	-	Germline	-	-	-	-	-	Johan den Dunnen
+/.	1	147i	c.21840+5_21840+13del	-	r.(spl?)	p.(?)	Splice	-	pathogenic	g.152385713_152385721del	g.151529199_151529207del	16632+5_16632+13del	-	NEB_000022	-	PubMed: Pelin 2002, PubMed: Lehtokari 2006	-	-	Germline	-	-	-	-	-	Johan den Dunnen
+/.	1	147i_151i	c.21840+313_22266+5del	-	r.21841_22266del	p.Leu7281_Asp7422del	Deletion	-	pathogenic	g.152382468_152385412del	g.151525954_151528898del	del ex148-151	-	NEB_000248	variant 2nd chromosome not detected	-	-	-	Germline	-	-	-	-	-	Daniela Piga
+/.	1	148	c.21898C>T	-	r.(?)	p.(Arg7300*)	Nonsense	-	pathogenic	g.152384042G>A	g.151527528G>A	16690C>T	-	NEB_000023	-	PubMed: Pelin 2002, PubMed: Lehtokari 2006	-	-	Germline	-	-	-	-	-	Johan den Dunnen
+/.	1	148	c.21901_21915delinsT	-	r.(?)	p.(Pro7301Leufs*45)	Frameshift	-	pathogenic	g.152384025_152384039delinsA	g.151527511_151527525delinsA	21796_21810delinsT (Pro7266fs*30)	-	NEB_000136	-	PubMed: Malfatti 2014	-	-	Unknown	-	-	-	-	-	Johan den Dunnen
+/.	1	148i	c.21945+1G>T	-	r.spl	p.?	Splice	-	pathogenic	g.152383994C>A	g.151527480C>A	16737+1G>T	-	NEB_000024	-	PubMed: Lehtokari 2006	-	-	Germline	-	-	-	-	-	Johan den Dunnen
+/.	1	-	c.22170C>G	-	r.(?)	p.(Tyr7390Ter)	Nonsense	ACMG	pathogenic (recessive)	g.152381779G>C	g.151525265G>C	-	-	NEB_000027	-	Journal: Moreno 2023	-	-	Germline	-	-	-	-	-	Johan den Dunnen
+/.	1	-	c.22204del	-	r.(?)	p.(Thr7402Glnfs*15)	Frameshift	-	pathogenic	g.152382534del	-	-	-	NEB_010343	VKGL data sharing initiative Nederland	-	-	-	CLASSIFICATION record	-	-	-	-	-	VKGL-NL_Nijmegen
+/.	8	151	c.22249A>C	-	r.(?)	p.(Thr7417Pro)	Missense	-	pathogenic	g.152382489T>G	g.151525975T>G	-	-	NEB_000025	-	PubMed: Lehtokari 2006, PubMed: Pelin 2002, PubMed: Lehtokari 2006, PubMed: Wallgren-Pettersson 2007	-	-	Germline	-	-	-	-	-	Johan den Dunnen
+/.	1	151i	c.22266+1_22266+9del	-	r.spl	p.?	Splice	-	pathogenic	g.152382469_152382477del	g.151525955_151525963del	17058+1_17058+9del	-	NEB_000026	-	PubMed: Lehtokari 2006, PubMed: Lehtokari 2009	-	-	Germline	-	-	-	-	-	Johan den Dunnen
+/.	2	-	c.22275C>A	-	r.(?)	p.(Tyr7425*)	Nonsense	ACMG	pathogenic	g.152381779G>T	-	NM_001164507.1:c.22170G>A (Tyr7390Ter)	-	NEB_010390	-	PubMed: Gurgel-Giannetti 2022	-	-	Germline	-	-	-	-	-	Johan den Dunnen
+/.	1	152	c.22275C>G	-	r.(?)	p.(Tyr7425*)	Nonsense	-	pathogenic	g.152381779G>C	g.151525265G>C	17067C>G	-	NEB_000027	-	PubMed: Pelin 2002, PubMed: Lehtokari 2006	-	-	Germline	-	-	-	-	-	Johan den Dunnen
+/.	1	-	c.22354del	-	r.(?)	p.(Glu7452LysfsTer57)	Frameshift	-	pathogenic	g.152381701del	g.151525187del	-	-	NEB_000591	VKGL data sharing initiative Nederland	-	-	-	CLASSIFICATION record	-	-	-	-	-	VKGL-NL_Nijmegen
+/.	1	152i	c.22377+2dup	-	r.spl	p.?	Splice	-	pathogenic	g.152381675dup	g.151525161dup	22377+2dupT	-	NEB_000162	-	PubMed: Lehtokari 2014	-	-	Unknown	-	-	-	-	-	Tom Winder
+/.	1	152i	c.22378-1G>A	-	r.spl	p.?	Splice	-	pathogenic	g.152381131C>T	g.151524617C>T	-	-	NEB_000213	-	PubMed: Lehtokari 2014	-	-	Unknown	-	-	-	-	-	Johan den Dunnen
+/.	1	153	c.22378del	-	r.(?)	p.(Val7460Serfs49*)	Frameshift	-	pathogenic	g.152381131del	g.151524617del	22273del (Val7425Serfs49*	-	NEB_000137	-	PubMed: Malfatti 2014	-	-	Unknown	-	-	-	-	-	Johan den Dunnen
+/.	2	154	c.22584G>C	-	r.[22444_22548del, 22548_22549ins22548+1_22548+100]	p.(Gln7528His)	Missense	-	pathogenic	g.152380825C>G	g.151524311C>G	ex163 G>C codon 5792	-	NEB_000005	not in 200 control chromosomes	PubMed: Pelin 1999, PubMed: Lehtokari 2006, OMIM:var0006	-	-	Germline	-	-	-	-	-	Johan den Dunnen
+/.	1	155	c.22594C>T	-	r.(?)	p.(Arg7532*)	Nonsense	-	pathogenic	g.152376273G>A	g.151519759G>A	-	-	NEB_000107	-	PubMed: Lehtokari 2014	-	-	Unknown	-	-	-	-	-	Johan den Dunnen
+?/.	1	-	c.22695+2T>C	-	r.spl?	p.?	Splice	-	likely pathogenic	g.152376170A>G	-	NEB(NM_001164507.1):c.22590+2T>C (p.?)	-	NEB_000813	VKGL data sharing initiative Nederland	-	-	-	CLASSIFICATION record	-	-	-	-	-	VKGL-NL_Leiden
+/.	1	155i	c.22696-3C>G	-	r.(?)	p.Val7566_Ser7600del	Splice	-	pathogenic	g.152375586G>C	g.151519072G>C	22591-3C>G (7531Val_Ser7564del)	-	NEB_000135	-	PubMed: Malfatti 2014	-	-	Unknown	-	-	-	-	-	Johan den Dunnen
+/.	1	156	c.22746del	-	r.22710del	p.Met7582Ilefs*5	Frameshift	-	pathogenic	g.152375533del	g.151519019del	ex165 delG codon 5846	-	NEB_000001	not in 200 control chromosomes	PubMed: Pelin 1999, PubMed: Lehtokari 2006, OMIM:var0001	-	-	Germline	-	-	-	-	-	Johan den Dunnen
+/.	1	156	c.22790T>C	-	r.(?)	p.(Leu7597Pro)	Missense	-	pathogenic	g.152375489A>G	g.151518975A>G	NG_009382.1:g.220501T>C (L7562P)	-	NEB_000138	not in 232 control chromosomes	PubMed: Lehtokari 2011	-	-	Unknown	-	-	-	-	-	Johan den Dunnen
+/.	1	156i	c.22800+2T>C	-	r.spl	p.?	Splice	-	pathogenic (recessive)	g.152375477A>G	g.151518963A>G	17592+2T>C	-	NEB_000028	-	PubMed: Pelin 2002, PubMed: Lehtokari 2006	-	-	Germline	-	-	-	-	-	Johan den Dunnen
+/.	1	159	c.22909G>T	-	r.(?)	p.(Glu7672*)	Nonsense	-	pathogenic	g.152373074C>A	-	-	-	NEB_000143	1 more item	PubMed: Lehtokari 2014	-	-	Unknown	-	-	-	-	-	Tom Winder
+/.	1	158	c.22933G>T	-	r.(?)	p.(Glu7645*)	Nonsense	-	pathogenic	g.152373050C>A	g.151516536C>A	17725G>T	-	NEB_000029	-	PubMed: Lehtokari 2006	-	-	Germline	-	-	-	-	-	Johan den Dunnen
+/., +?/.	5	158	c.22936C>T	-	r.(?)	p.(Arg7646*), p.(Arg7646Ter)	Nonsense	-	likely pathogenic, pathogenic	g.152373047G>A	g.151516533G>A	NEB(NM_001271208.2):c.22936C>T (p.R7646*)	-	NEB_000141, NEB_000247, NEB_000357	no nonsense mediated mRNA decay; variant 2nd chromosome not detected, 1 more item	PubMed: Lehtokari 2014	-	-	CLASSIFICATION record, Unknown	-	-	-	-	-	Johan den Dunnen, Tom Winder, VKGL-NL_Nijmegen, VKGL-NL_VUmc, Daniela Piga
+?/.	1	-	c.22944del	-	r.(?)	p.(Lys7648Asnfs*39)	Frameshift	-	likely pathogenic (recessive)	g.152373042del	g.151516528del	22944delA	-	NEB_000881	no variant 2nd allele	PubMed: Park 2017	-	-	Germline	-	1/209 cases	-	-	-	Johan den Dunnen
+/.	1	158i	c.23011-2A>G	-	r.spl	p.?	Splice	-	pathogenic	g.152371444T>C	g.151514930T>C	17803-2A>G	-	NEB_000030	-	PubMed: Lehtokari 2006	-	-	Germline	-	-	-	-	-	Johan den Dunnen
+/.	1	-	c.23140C>T	-	r.(?)	p.(Arg7714Ter)	Nonsense	ACMG	pathogenic (recessive)	g.152370195G>A	g.151513681G>A	-	-	NEB_000031	-	Journal: Moreno 2023	-	-	Germline	-	-	-	-	-	Johan den Dunnen
+/.	1	-	c.23144del	-	r.(?)	p.(Asp7715AlafsTer11)	Frameshift	ACMG	pathogenic (recessive)	g.152370191del	g.151513677del	c.23144delA	-	NEB_010426	-	Journal: Moreno 2023	-	-	Germline	-	-	-	-	-	Johan den Dunnen
+/.	1	161	c.23245C>T	-	r.(?)	p.(Arg7749*)	Nonsense	-	pathogenic	g.152370195G>A	g.151513681G>A	18037C>T	-	NEB_000031	-	PubMed: Lehtokari 2006	-	-	Germline	-	-	-	-	-	Johan den Dunnen
+/.	1	161	c.23340del	-	r.(?)	p.(Ala7780Alafs*99)	Frameshift	-	pathogenic	g.152370101del	g.151513587del	-	-	NEB_000145	-	PubMed: Lehtokari 2014	-	-	Unknown	-	-	-	-	-	Johan den Dunnen
+/.	1	162	c.23372T>C	-	r.(?)	p.(Met7791Thr)	Missense	-	pathogenic	g.152369326A>G	g.151512812A>G	18164T>C	-	NEB_000032	-	PubMed: Pelin 2002, PubMed: Lehtokari 2006	-	-	Germline	-	-	-	-	-	Johan den Dunnen
+/.	1	163	c.23483del	-	r.(?)	p.(Met7863Serfs*25)	Frameshift	-	pathogenic	g.152364592del	g.151508078del	-	-	NEB_000111	-	PubMed: Lehtokari 2014	-	-	Unknown	-	-	-	-	-	Tom Winder
+?/.	2	161	c.23488dup	-	r.(?)	p.(Tyr7830Leufs*3)	Frameshift	ACMG	likely pathogenic	g.152364587dup	g.151508073dup	-	-	NEB_000262	-	-	-	-	Unknown	-	-	-	-	-	Andreas Laner
+/.	2	-	c.23495_23496del	-	r.(?)	p.(Thr7832SerfsTer24)	Frameshift	ACMG	pathogenic (recessive)	g.152363484_152363485del	g.151506970_151506971del	c.23494_23495del	-	NEB_000074	-	Journal: Moreno 2023	-	-	Germline	-	-	-	-	-	Johan den Dunnen
+/.	1	163	c.23500_23503dup	-	r.(?)	p.(Leu7835Cysfs*25)	Frameshift	-	pathogenic	g.152364573_152364576dup	g.151508059_151508062dup	ex172 dupGTTT codon 6099	-	NEB_000003	not in 200 control chromosomes	PubMed: Pelin 1999, OMIM:var0002	-	-	Germline	-	-	-	-	-	Johan den Dunnen
+/.	1	163	c.23521C>T	-	r.(?)	p.(Gln7841*)	Nonsense	-	pathogenic	g.152364554G>A	g.151508040G>A	18313C>T	-	NEB_000033	-	PubMed: Lehtokari 2006	-	-	Germline	-	-	-	-	-	Johan den Dunnen
+/.	2	163	c.23526_23527del	-	r.(?)	p.(Arg7842Serfs*16)	Frameshift	-	pathogenic	g.152364552_152364553del	g.151508038_151508039del	ex172 delAG codon 6108, NG_009382.1:g.23624_23625delAG (Arg6071Serfs1*6)	-	NEB_000002	not in 200 control chromosomes, not in 232 control chromosomes	PubMed: Lehtokari 2011, PubMed: Pelin 1999, PubMed: Lehtokari 2006, OMIM:var0003	-	-	Germline, Unknown	-	-	-	-	-	Johan den Dunnen
+/.	1	-	c.23554dup	-	r.(?)	p.(Leu7852ProfsTer7)	Frameshift	-	pathogenic	g.152364522dup	g.151508008dup	-	-	NEB_000501	VKGL data sharing initiative Nederland	-	-	-	CLASSIFICATION record	-	-	-	-	-	VKGL-NL_Nijmegen
+/.	1	164	c.23600_23601del	-	r.(?)	p.(Thr7867Serfs*24)	Frameshift	-	pathogenic	g.152363484_152363485del	g.151506970_151506971del	18392_18393del	-	NEB_000074	-	PubMed: Pelin 2002, PubMed: Lehtokari 2006	-	-	Germline	-	-	-	-	-	Johan den Dunnen
+?/.	1	-	c.23638G>T	-	r.(?)	p.(Glu7880*)	Nonsense	-	likely pathogenic (recessive)	g.152363446C>A	g.151506932C>A	-	-	NEB_000880	no variant 2nd allele	PubMed: Park 2017	-	-	Germline	-	1/209 cases	-	-	-	Johan den Dunnen
+/.	1	164i	c.23662-1G>A	-	r.spl	p.?	Missense	-	pathogenic	g.152362773C>T	g.151506259C>T	-	-	NEB_000214	-	PubMed: Lehtokari 2014	-	-	Unknown	-	-	-	-	-	Johan den Dunnen
+/.	2	-	c.23706_23707del	-	r.(?)	p.(Lys7902Asnfs*3)	Frameshift	ACMG	pathogenic	g.152362728_152362729del	g.151506214_151506215del	-	-	NEB_010391	-	PubMed: Gurgel-Giannetti 2022	-	-	Germline	-	-	-	-	-	Johan den Dunnen
+/.	1	-	c.23731C>T	-	r.(?)	p.(Gln7911*)	Nonsense	-	pathogenic	g.152362703G>A	-	NEB(NM_001271208.2):c.23731C>T (p.Q7911*)	-	NEB_010406	VKGL data sharing initiative Nederland	-	-	-	CLASSIFICATION record	-	-	-	-	-	VKGL-NL_Groningen
+?/.	1	-	c.23847+2T>C	-	r.spl?	p.?	Splice	-	likely pathogenic	g.152361990A>G	g.151505476A>G	NEB(NM_001164507.1):c.23742+2T>C (p.?), NEB(NM_001271208.1):c.23847+2T>C	-	NEB_000583	VKGL data sharing initiative Nederland	-	-	-	CLASSIFICATION record	-	-	-	-	-	VKGL-NL_Rotterdam
+/.	1	167	c.23855A>C	-	r.(?)	p.(Tyr7952Ser)	Missense	-	pathogenic	g.152359948T>G	g.151503434T>G	18647A>C	-	NEB_000035	-	PubMed: Lehtokari 2006	-	-	Germline	-	-	-	-	-	Johan den Dunnen
+/.	1	167	c.23908_23911del	-	r.(?)	p.(Arg7970Serfs*48)	Frameshift	-	pathogenic	g.152359895_152359898del	g.151503381_151503384del	23906_23909delAGAG	-	NEB_000242	-	-	-	-	Germline	-	-	-	-	-	Daniela Piga
+/.	1	167	c.23910_23911del	-	r.(?)	p.(Arg7970Serfs*9)	Frameshift	-	pathogenic	g.152359897_152359898del	g.151503383_151503384del	-	-	NEB_000147	-	PubMed: Lehtokari 2014	-	-	Unknown	-	-	-	-	-	Johan den Dunnen
+/.	1	-	c.23953_23956dup	-	r.(?)	p.(Asn7986ArgfsTer26)	Frameshift	-	pathogenic (recessive)	g.152359387_152359390dup	g.151502873_151502876dup	NM_004543.4:c.9946C>G	-	NEB_000500	-	PubMed: Westra 2019	-	-	Germline	-	-	-	-	-	Johan den Dunnen
+/.	1	-	c.23983_23986dup	-	r.(?)	p.(Thr7996Asnfs*16)	Frameshift	ACMG	pathogenic	g.152359354_152359357dup	g.151502840_151502843dup	-	-	NEB_010397	-	PubMed: Gurgel-Giannetti 2022	-	-	Germline	-	-	-	-	-	Johan den Dunnen
+/.	1	-	c.24072_24075del	-	r.(?)	p.(Pro8025Serfs*154)	Frameshift	ACMG	pathogenic	g.152357959_152357962del	g.151501445_151501448del	152357956delAGGT	-	NEB_010385	-	-	-	-	Germline	-	-	-	-	-	Ponghatai Damrongphol
+?/.	2	-	c.24094C>T	-	r.(?)	p.(Arg8032Ter)	Nonsense	-	likely pathogenic	g.152357937G>A	g.151501423G>A	NEB(NM_001164507.1):c.23989C>T (p.(Arg7997*)), NEB(NM_001271208.1):c.24094C>T (p.R8032*)	-	NEB_000348	VKGL data sharing initiative Nederland	-	-	-	CLASSIFICATION record	-	-	-	-	-	VKGL-NL_Leiden, VKGL-NL_Utrecht
+?/.	1	-	c.24114+1G>A	-	r.spl	p.?	Splice	ACMG	likely pathogenic (recessive)	g.152355811C>T	g.151499297C>T	NM_001271208.1:c.24219+1G>A	-	NEB_010405	-	Journal: Moreno 2023	-	-	Germline	-	-	-	-	-	Johan den Dunnen
+/.	1	-	c.24129_24133dup	-	r.(?)	p.(Tyr8045CysfsTer137)	Frameshift	-	pathogenic	g.152355900_152355904dup	g.151499386_151499390dup	-	-	NEB_000870	VKGL data sharing initiative Nederland	-	-	-	CLASSIFICATION record	-	-	-	-	-	VKGL-NL_Nijmegen
+/.	1	170	c.24132_24135dup	-	r.(?)	p.(Lys8046ValfsTer2)	Frameshift	-	pathogenic	g.152355897_152355900dup	g.151499383_151499386dup	-	-	NEB_000148	-	PubMed: Lehtokari 2014	-	-	Unknown	-	-	-	-	-	Tom Winder
+/.	1	-	c.24189_24192del	-	r.(?)	p.(Asn8063LysfsTer81)	Frameshift	ACMG	pathogenic	g.152354792_152354795del	g.151498278_151498281del	c.24186_24189del	-	NEB_010425	-	Journal: Moreno 2023	-	-	Germline	-	-	-	-	-	Johan den Dunnen
+/.	2	-	c.24189_24192dup	-	r.(?)	p.(Glu8065SerfsTer5)	Frameshift	ACMG	pathogenic, pathogenic (recessive)	g.152354792_152354795dup	g.151498278_151498281dup	c.24192_24193insTCAA	-	NEB_000039	-	Journal: Moreno 2023, PubMed: Gurgel-Giannetti 2022	-	-	Germline	-	-	-	-	-	Johan den Dunnen
+/., +?/.	3	170	c.24218C>A	-	r.(?), r.(spl?)	p.(Ser8073*), p.(Ser8073Ter)	Nonsense	-	likely pathogenic, pathogenic	g.152355813G>T	g.151499299G>T	18826-2931C>A	-	NEB_000036	exons 82, 90, 98 are identical; this variant may, therefore, be in any of these locations, 1 more item	PubMed: Lehtokari 2006, PubMed: Lehtokari 2014	-	-	CLASSIFICATION record, Germline, Unknown	-	-	-	-	-	Johan den Dunnen, Tom Winder, VKGL-NL_Nijmegen
+/.	1	-	c.24220-151C>A	-	r.24219_24220ins[24220-200_24220-152;a;24220-150_24220-139]	p.(=)	Intronic	-	pathogenic (recessive)	g.152355017G>T	g.151498503G>T	-	-	NEB_000729	effect on splicing shown in SupFig.12D-F	PubMed: Cummings 2017	-	-	Germline	-	-	-	-	-	Johan den Dunnen
+/.	1	172	c.24274del	-	r.24274del	p.Arg8125Lysfs54*	Frameshift	-	pathogenic	g.152354812del	g.151498298del	-	-	NEB_000156	RNA affected by NMD	PubMed: Malfatti 2014	-	-	Unknown	-	-	-	-	-	Johan den Dunnen
+?/.	1	-	c.24278_24281dup	-	r.(?)	p.(Val8095Glufs*10)	Frameshift	-	likely pathogenic	g.152354805_152354808dup	g.151498291_151498294dup	-	-	NEB_010293	combination of variants not reported	PubMed: Topf 2020	-	-	Germline	-	1/1001 cases	-	-	-	Johan den Dunnen
+/.	3	171	c.24287_24290dup	-	r.(?)	p.(His8097Glnfs*8)	Frameshift	-	pathogenic	g.152354798_152354801dup	g.151498284_151498287dup	18826-1919_18826-1916dup	-	NEB_000037	-	PubMed: Pelin 2002, PubMed: Lehtokari 2006	-	-	Germline	-	-	-	-	-	Johan den Dunnen
+/.	1	-	c.24291_24294dup	-	r.(?)	p.(Glu8100Serfs*5)	Frameshift	ACMG	pathogenic	g.152354792_152354795dup	g.151498278_151498281dup	c.24192_24193insTCAA	-	NEB_000039	-	PubMed: Gurgel-Giannetti 2022	-	-	Germline	-	-	-	-	-	Johan den Dunnen
+/., +?/.	4	171	c.24294_24297dup	-	r.(?)	p.(Glu8098Serfs*5), p.(Glu8100Serfs*5)	Frameshift	ACMG	pathogenic	g.152354792_152354795dup	g.151498278_151498281dup	18826-1910_18826-1907dup	-	NEB_000039	a case report	{PMID19805734:Romero 2009), PubMed: Lehtokari 2014, PubMed: Malfatti 2015, Journal: Malfatti 2015, 1 more item	-	-	Germline	yes	-	-	-	-	Johan den Dunnen, María Eugenia Foncuberta
+/.	1	172	c.24302_24305dup	-	r.(?)	p.(Ser8103Profs*2)	Frameshift	-	pathogenic	g.152354781_152354784dup	g.151498267_151498270dup	-	-	NEB_000158	-	PubMed: Lehtokari 2014	-	-	Germline	-	-	-	-	-	Tom Winder
+/.	2	-	c.24304_24305dup	-	r.(?)	p.(Leu8102PhefsTer44)	Frameshift	ACMG	pathogenic (recessive)	g.152353543_152353544dup	g.151497029_151497030dup	c.24303_24304insTT	-	NEB_010396	-	Journal: Moreno 2023	-	-	Germline	-	-	-	-	-	Johan den Dunnen
+/.	1	-	c.24307_24308insTT	-	r.(?)	p.(Tyr8103PhefsTer43)	Frameshift	ACMG	pathogenic (recessive)	g.152353541_152353542insAA	g.151497027_151497028insAA	-	-	NEB_010424	-	Journal: Moreno 2023	-	-	Germline	-	-	-	-	-	Johan den Dunnen
+/.	1	172	c.24314_24317dup	-	r.(?)	p.(Tyr8107Cysfs*29)	Frameshift	-	pathogenic	g.152354228_152354231dup	g.151497714_151497717dup	-	-	NEB_000128	-	PubMed: Lehtokari 2014	-	-	Unknown	-	-	-	-	-	Johan den Dunnen
+/., +?/.	2	172	c.24317T>A	-	r.(?)	p.(Leu8106*), p.(Leu8106Ter)	Nonsense	-	likely pathogenic, pathogenic	g.152354228A>T	g.151497714A>T	NEB(NM_001271208.2):c.24317T>A (p.L8106*)	-	NEB_000034	VKGL data sharing initiative Nederland	PubMed: Lehtokari 2014	-	-	CLASSIFICATION record, Germline	-	-	-	-	-	Tom Winder, VKGL-NL_VUmc
+/.	1	172	c.24325_24329dup	-	r.(?)	p.(Asn8110LysfsTer72)	Frameshift	-	pathogenic	g.152354219_152354223dup	g.151497705_151497709dup	-	-	NEB_000163	-	PubMed: Lehtokari 2014	-	-	Unknown	-	-	-	-	-	Tom Winder
+/.	1	172	c.24355_24358dup	-	r.(?)	p.(Thr8120Serfs*16)	Frameshift	-	pathogenic	g.152354187_152354190dup	g.151497673_151497676dup	24250_24253dupGTCA	-	NEB_000159	-	PubMed: Gajda 2013	-	-	Unknown	-	-	-	-	-	Johan den Dunnen
+/.	1	172	c.24372_24375del	-	r.(?)	p.(Arg8125Serfr*54)	Frameshift	-	pathogenic	g.152354172_152354175del	g.151497658_151497661del	-	-	NEB_000130	-	PubMed: Lehtokari 2014	-	-	Unknown	-	-	-	-	-	Johan den Dunnen
+/.	2	172	c.24372_24375dup	-	r.(?), r.(spl?)	p.(Val8126Lysfs*10)	Frameshift	-	pathogenic	g.152354172_152354175dup	g.151497658_151497661dup	g.235495_235498dupGAAA	-	NEB_000040	-	PubMed: Lehtokari 2006, PubMed: Scoto 2013	-	-	Germline, Unknown	-	-	-	-	-	Johan den Dunnen
+/.	1	-	c.24406_24410dup	-	r.(?)	p.(Tyr8138Cysfs*44)	Frameshift	ACMG	pathogenic	g.152353543_152353547dup	g.151497029_151497033dup	24305_24306insGTGTT	-	NEB_010332	ACMG PVS1, PS1, PM2, PP4_strong	-	-	-	Germline	-	-	-	-	-	Svetlana Gorokhova
+/., +?/.	4	173	c.24407_24410dup	-	r.(?)	p.(Leu8137Phefs*18), p.(Leu8137PhefsTer18)	Frameshift	ACMG	pathogenic, pathogenic (recessive)	g.152353543_152353546dup	g.151497029_151497032dup	-	-	NEB_000167	ACMG PVS1, PM2, PM3, PP3	PubMed: Lehtokari 2014, PubMed: Natera-de Benito 2021	-	-	Germline, Unknown	-	-	-	-	-	Johan den Dunnen, Tom Winder
+/.	2	173	c.24407_244105dup	-	r.(?)	p.(Leu8137Phefs*18)	Frameshift	-	pathogenic	g.152123852_152353546dup	-	-	-	NEB_000164	-	PubMed: Lehtokari 2014	-	-	Unknown	-	-	-	-	-	Johan den Dunnen
+/.	2	-	c.24409_24410dup	-	r.(?)	p.(Leu8137Phefs*44)	Frameshift	ACMG	pathogenic	g.152353543_152353544dup	g.151497029_151497030dup	-	-	NEB_010396	-	PubMed: Gurgel-Giannetti 2022	-	-	Germline	-	-	-	-	-	Johan den Dunnen
+/.	1	173	c.24444_24447del	-	r.(?)	p.(Leu8148Leufs*31)	Frameshift	-	pathogenic	g.152353508_152353511del	g.151496994_151496997del	-	-	NEB_000146	-	PubMed: Lehtokari 2014	-	-	Unknown	-	-	-	-	-	Johan den Dunnen
+?/.	1	173	c.24458_24461dup	-	r.(?)	p.(Met8154Ilefs*13)	Frameshift	-	likely pathogenic	g.152353492_152353495dup	g.151496978_151496981dup	-	-	NEB_000092	-	PubMed: Lehtokari 2014	-	-	Germline	-	-	-	-	-	Tom Winder
+/.	1	-	c.24468_24471del	-	r.(?)	p.(Asn8156LysfsTer59)	Frameshift	ACMG	pathogenic (recessive)	g.152352808_152352811del	g.151496294_151496297del	c.24465_24468del	-	NEB_010423	-	Journal: Moreno 2023	-	-	Germline	-	-	-	-	-	Johan den Dunnen
+?/.	2	173	c.24473_24476dup	-	r.(?)	p.(His8159Glnfs*8)	Frameshift	-	likely pathogenic	g.152353479_152353482dup	g.151496965_151496968dup	24473_24476dupAACA	-	NEB_000099	-	PubMed: Lehtokari 2014	-	-	Germline	-	-	-	-	-	Tom Winder
+/.	1	173	c.24475_24479dup	-	r.(?)	p.(Asn8160fs)	Frameshift	-	pathogenic (recessive)	g.152353476_152353480dup	g.151496962_151496966dup	-	-	NEB_000166	-	PubMed: Lehtokari 2014, PubMed: Kiiski 2016	-	-	Germline	-	-	-	-	-	Johan den Dunnen
+?/.	1	173	c.24477_24480del	TRI	r.(?)	p.(Asn8160Lysfs*19)	Frameshift	-	likely pathogenic (recessive)	g.152353473_152353476del	g.151496959_151496962del	-	-	NEB_000109	-	Sagath et al., in preparation	-	-	Unknown	-	-	-	-	-	Lydia Sagath
+/.	1	173	c.24480_24483del	-	r.(?)	p.(Gln8161Lysfs*25)	Frameshift	-	pathogenic	g.152353473_152353476del	g.151496959_151496962del	-	-	NEB_000109	-	PubMed: Lehtokari 2014	-	-	Unknown	-	-	-	-	-	Johan den Dunnen
+/., +?/+?	2	173	c.24493_24494del	-	r.(?)	p.(Ser8165Leufs*31)	Frameshift	-	likely pathogenic, pathogenic	g.152353459_152353460del	g.151496945_151496946del	-	-	NEB_000072, NEB_000168	exons 82, 90, 98 are identical; this variant may, therefore, be in any of these locations	PubMed: Lehtokari 2014	-	-	Germline, Unknown	-	-	-	-	-	Johan den Dunnen, Tom Winder
+/., +?/.	2	174	c.24500_24503dup	-	r.(?)	p.(Leu8168Phefs*30), p.(Val8167Aspfs*11)	Frameshift	-	likely pathogenic, pathogenic	g.152352878_152352881dup	g.151496364_151496367dup	-	-	NEB_000067	-	PubMed: Lehtokari 2014	-	-	Germline, Unknown	-	-	-	-	-	Tom Winder
+/.	1	174	c.24541_24544dup	-	r.(?)	p.(Thr8182Serfs*16)	Frameshift	-	pathogenic	g.152352837_152352840dup	g.151496323_151496326dup	24440_24441insGTCA (Pro8148Serfs*15)	-	NEB_000170	-	PubMed: Malfatti 2014	-	-	Germline	-	-	-	-	-	Johan den Dunnen
+?/.	1	-	c.24543dup	-	r.(?)	p.(Thr8182Hisfs*15)	Frameshift	ACMG	likely pathogenic (recessive)	g.152352838dup	g.151496324dup	-	-	NEB_000817	-	PubMed: Ravenscroft 2020, Journal: Ravenscroft 2020	-	-	Germline	-	-	-	-	-	Gianina Ravenscroft
+/.	2	174	c.24559C>T	-	r.(?)	p.(Arg8187*)	Nonsense	-	pathogenic	g.152352822G>A	g.151496308G>A	-	-	NEB_000144, NEB_000245	no nonsense mediated mRNA decay	PubMed: Lehtokari 2014	-	-	Germline, Unknown	-	-	-	-	-	Johan den Dunnen, Daniela Piga
+?/.	1	-	c.24579G>C	-	r.spl	p.?	Splice	ACMG	likely pathogenic	g.152350675C>G	g.151494161C>G	-	-	NEB_010389	-	PubMed: Gurgel-Giannetti 2022	-	-	Germline	-	-	-	-	-	Johan den Dunnen
+/.	1	172	c.24581_24584del	-	r.(?)	p.(Asn8194Ilefs*56)	Frameshift	-	pathogenic	g.152352797_152352800del	g.151496283_151496286del	-	-	NEB_000161	-	PubMed: Lehtokari 2014	-	-	Unknown	-	-	-	-	-	Johan den Dunnen
+/., +?/.	4	175	c.24632_24633del	-	r.(?)	p.(Pro8211Argfs*4)	Frameshift	-	likely pathogenic, pathogenic	g.152350726_152350727del	g.151494212_151494213del	24527_24528delCT	-	NEB_000157	combination of variants not reported	PubMed: Gajda 2013, PubMed: Lehtokari 2014, PubMed: Topf 2020	-	-	Germline, Unknown	-	1/1001 cases	-	-	-	Johan den Dunnen, Tom Winder
+/.	2	175	c.24654_24655del	-	r.(?)	p.(Arg8218Serfs*8), p.(Arg8218Serfs*9)	Frameshift	-	pathogenic	g.152350708_152350709del	g.151494194_151494195del	-	-	NEB_000101	-	PubMed: Lehtokari 2014	-	-	Germline, Unknown	yes	-	-	-	-	Tom Winder
+/., +?/.	3	175	c.24684G>A	-	r.(=), r.spl, r.spl?	p.(=), p.(Ser8228=)	Synonymous	ACMG	pathogenic, pathogenic (recessive)	g.152350675C>T	g.151494161C>T	24579G>A (Ser8193Ser)	-	NEB_000119	ACMG: PS3, PM2, PM3; PP3, PP4	ClinVar Nov. 9, 2020, PubMed: Lehtokari 2014, PubMed: Malfatti 2014	ClinVar-000521691	-	Germline, Unknown	?	-	-	-	-	Johan den Dunnen, Andreas Laner
+?/.	2	-	c.24684G>C	-	r.spl	p.?	Splice	ACMG	likely pathogenic	g.152350675C>G	g.151494161C>G	-	-	NEB_010389	-	PubMed: Gurgel-Giannetti 2022	-	-	Germline	-	-	-	-	-	Johan den Dunnen
+/.	1	176	c.24711del	-	r.(?)	p.(Ala8238Glnfs*13)	Frameshift	-	pathogenic	g.152350357del	g.151493843del	24606del (Ala8203Glnfs*13)	-	NEB_000173	-	PubMed: Malfatti 2014	-	-	Unknown	-	-	-	-	-	Johan den Dunnen
+/.	2	-	c.24735_24736del	-	r.(?)	p.(Arg8245SerfsTer2)	Frameshift	ACMG	pathogenic (recessive)	g.152349901_152349902del	g.151493387_151493388del	-	-	NEB_000038	-	Journal: Moreno 2023	-	-	Germline	-	-	-	-	-	Johan den Dunnen
+/.	1	177	c.24792_24793del	-	r.(?)	p.(Asn8265Hisfs*17)	Frameshift	-	pathogenic	g.152349947_152349948del	g.151493433_151493434del	ex181 delGA codon 6373	-	NEB_000004	1 more item	PubMed: Pelin 1999, PubMed: Lehtokari 2006, OMIM:var0004	-	-	Germline	-	-	-	-	-	Johan den Dunnen
+/., +?/.	6	177	c.24840_24841del	-	r.(?)	p.(Arg8280Serfs*2)	Frameshift	ACMG	likely pathogenic, pathogenic	g.152349901_152349902del	g.151493387_151493388del	24735_24736delAG, 24736_24736delAG, 24840_24841delAG, 1 more item	-	NEB_000038, NEB_000070	-	PubMed: Gurgel-Giannetti 2022, PubMed: Lehtokari 2014, PubMed: Malfatti 2014, 1 more item	-	-	Germline, Unknown	-	-	-	-	-	Johan den Dunnen, Tom Winder
+/.	1	-	c.25093C>T	-	r.(?)	p.(Arg8365*)	Nonsense	-	pathogenic	g.152348681G>A	-	NEB(NM_001271208.1):c.25093C>T (p.R8365*)	-	NEB_010304	VKGL data sharing initiative Nederland	-	-	-	CLASSIFICATION record	-	-	-	-	-	VKGL-NL_Rotterdam
+?/.	1	179	c.25137del	-	r.(?)	p.(Asn8379LysfsTer38)	Frameshift	-	likely pathogenic	g.152348637del	g.151492123del	-	-	NEB_010299	no variant 2nd chromosome	PubMed: Ganapathy 2019	-	-	Germline	-	-	-	-	-	Johan den Dunnen
+/.	1	180	c.25176G>A	-	r.(?)	p.(Trp8392*)	Nonsense	-	pathogenic	g.152348276C>T	g.151491762C>T	-	-	NEB_000240	-	PubMed: Lehtokari 2014	-	-	Germline	-	-	-	-	-	Johan den Dunnen
+/.	2	180	c.25200del	-	r.(?)	p.(Phe8400Leufs*17)	Frameshift	-	pathogenic	g.152348256del	g.151491742del	19527delT	-	NEB_000044	-	PubMed: Pelin 2002, PubMed: Lehtokari 2006	-	-	Germline	-	-	-	-	-	Johan den Dunnen
+/.	1	180	c.25205_25206del	-	r.(?)	p.(Tyr8402*)	Nonsense	-	pathogenic	g.152348247_152348248del	g.151491733_151491734del	19532_19533del	-	NEB_000043	-	PubMed: Pelin 2002, PubMed: Lehtokari 2006	-	-	Germline	-	-	-	-	-	Johan den Dunnen
+/.	2	180	c.25241T>G	-	r.(?)	p.(Leu8414*)	Nonsense	-	pathogenic	g.152348211A>C	g.151491697A>C	19568T>G	-	NEB_000045	-	PubMed: Lehtokari 2014, PubMed: Pelin 2002, PubMed: Lehtokari 2006	-	-	Germline, Unknown	-	-	-	-	-	Johan den Dunnen
+?/.	1	181	c.25286C>A	-	r.(?)	p.(Ser8429*)	Nonsense	-	likely pathogenic	g.152347002G>T	g.151490488G>T	-	-	NEB_000252	-	-	-	-	Germline	-	-	-	-	-	Tom Winder
+?/.	1	-	c.25288C>T	-	r.(?)	p.Arg8430*	Nonsense	ACMG	likely pathogenic	g.152347000G>A	g.151490486G>A	-	-	NEB_000512	1 more item	-	-	rs747179265	Germline	-	-	-	-	-	Andreas Laner
+?/.	1	182	c.25424del	-	r.(?)	p.(Thr8475Lysfs*55)	Frameshift	-	likely pathogenic	g.152346570del	g.151490056del	25424delC	-	NEB_000100	-	PubMed: Lehtokari 2014	-	-	Germline	-	-	-	-	-	Tom Winder
+/.	1	182	c.25435C>T	-	r.(25435c>u)	p.(Gln8479*)	Nonsense	-	pathogenic	g.152346559G>A	g.151490045G>A	-	-	NEB_000510	-	Marttila, submitted	-	-	Germline	-	-	-	-	-	Minttu Marttila
+/.	1	182	c.25441C>T	-	r.(?)	p.(Arg8481*)	Nonsense	-	pathogenic	g.152346553G>A	g.151490039G>A	-	-	NEB_000000	unknown variant 2nd chromosome	PubMed: Lehtokari 2014	-	-	Germline	-	-	-	-	-	Johan den Dunnen
+/.	2	182	c.25459G>T	-	r.(?)	p.(Glu8427*)	Nonsense	-	pathogenic	g.152346535C>A	-	ex185 G>T codon 6636	-	NEB_000006	1 more item	PubMed: Pelin 1999, PubMed: Lehtokari 2006, OMIM:var0005	-	-	Germline	-	-	-	-	-	Johan den Dunnen
+?/.	1	-	c.25509+2dup	-	r.spl?	p.?	Splice	-	likely pathogenic	g.152346483dup	-	-	-	NEB_010404	VKGL data sharing initiative Nederland	-	-	-	CLASSIFICATION record	-	-	-	-	-	VKGL-NL_Nijmegen
+/.	1	-	c.25510-1G>C	-	r.spl?	p.?	Splice	ACMG	pathogenic	g.152342448C>G	g.151485934C>G	-	-	NEB_010395	-	PubMed: Gurgel-Giannetti 2022	-	-	Germline	-	-	-	-	-	Johan den Dunnen
