# Supplementary material for: Structural variation in nebulin and its impact on phenotype and inheritance: establishing a dominant distal phenotype caused by large deletions
Source: Eur J Hum Genet. 2025 Jun 14;33(9):1153–62. doi: 10.1038/s41431-025-01891-0 (PMC12402328; doi:10.1038/s41431-025-01891-0)
Supplement: Supplementary file 6 — Supplementary Table 4 [file 41431_2025_1891_MOESM6_ESM.xlsx]

## Sheet: STable4. NEB TRI CNVs
Family details					NEB TRI														Second pathogenic variant, SNV or indel													Phenotype details
FamilyID	Category	LOVDID_individual	FamilySize	AffectedMembers	NebTriCN	MaternalTRICN	PaternalTRICN	CLocationPathAllele	GLocationPathAllele_37	GLocation_PathAllele_38	LOVDID_variant	PathogenicAllele	IdentificationMethod	VerificationMethod	Published	ACMGClass	ACMGScoring	ACMGScore	Exon	VariantEffect	CLocation_2	GLocation_hg37_2	GLocation_hg38_2	Plocation	LOVDID_Variant3	Allele	IdentificationMethod	VerificationMethod	PublishedIn	ACMGClass	ACMGScoring	Diagnosis	HPOTerms	Inheritance mode
F1	CNV+SNV	00436931	3	1	11	7	4	c.(12330+1_12331-1)_(16704+1_16705-1)rep[3>7]	g.(152432869_152435851)_(152465191_152466322)rep[3>7]	g.(151576355_151579337)_(151608677_151609808)rep[3>7]	NEB_000255, NEB_000254	Maternal	NMD-CGH-array	ddPCR	Not published earlier	Pathogenic	1A;2A;3A;4L;5D	1.895	3	Nonsense	c.82del	g.152584417del	g.151727904del	p.(Ile28*)	NEB_010464	Paternal	custom neuromuscular gene capture panel	Sanger	Not published earlier	Pathogenic	PVS1,PS4,PM2,PM3,PP3	CM, severe	neonatal hypotonia (HP:0001319);reduced tendon reflexes (HP:0001315);proximal muscle weakness (HP:0003701);polyhydramnios (HP:0001561);fetal pyelectasis (HP:0010945);echogenic intracardiac focus (HP:0010942);Respiratory insufficiency due to muscle weakness (HP:0002747);neonatal respiratory distress (HP:0002643);feeding difficulties in infancy (HP:0008872);tube feeding (HP:0033454);feeding difficu…	AR
F2	CNV+SNV	00448477	3	1	10	7	3	c.(12330+1_12331-1)_(16704+1_16705-1)rep[3>7]	g.(152432869_152435851)_(152465191_152466322)rep[3>7]	g.(151576355_151579337)_(151608677_151609808)rep[3>7]	NEB_000255, norm	Maternal	NM-CGH-array	N/A	Kiiski et al. 2016	Pathogenic	1A;2A;3A;4L;5D	1.895	17i	Splice site	c.1569+1G>A	g.152553150C>T	g.151696636C>T	p.(spl)	NEB_000172	Paternal	WES	Sanger	Not published earlier	Pathogenic	PVS1,PS4,PM2,PM3,PP3	NM, unclassified	delayed speech and language development (HP:0000750);hypotonia (HP:0001252);high palate (HP:0000218);decreased fetal movement (HP:0001558)	AR
F3	CNV+SNV	00217161	6	1	10	7	3	c.(12330+1_12331-1)_(16704+1_16705-1)rep[3>7]	g.(152432869_152435851)_(152465191_152466322)rep[3>7]	g.(151576355_151579337)_(151608677_151609808)rep[3>7]	NEB_000255, norm	Maternal	NM-CGH-array	ddPCR	Kiiski et al. 2016	Pathogenic	1A;2A;3A;4L;5D	1.895	28	Frameshift	c.2784del	g.152541343del	g.151684829del	p.(Asp929Ilefs*28)	NEB_000256	Paternal	dHPLC	Sanger	Lehtokari et al. 2006;Kiiski et al. 2016	Pathogenic	PVS1,PS4,PM2,PM3,PP3	NM, severe	feeding difficulties in infancy (HP:0008872);	AR
F4	CNV+SNV	00437018	3	1	14	11	3	c.(12330+1_12331-1)_(16704+1_16705-1)rep[3>11]	g.(152432869_152435851)_(152465191_152466322)rep[3>11]	g.(151576355_151579337)_(151608677_151609808)rep[3>11]	NEB_010463, norm	Maternal	NM-CGH-array	ddPCR	Not published earlier	Pathogenic	1A;2A;3A;4L;5D	1.895	59i	Splice site	c.8256+1G>A	g.152499278C>T	g.151642764C>T	p.(spl)	NEB_010462	Paternal	custom neuromuscular gene capture panel	Sanger	Not published earlier	Pathogenic	PVS1,PS4,PM2,PM3,PP3	NM, typical	proximal muscle weakness (HP:0003701);weakness of facial muscles (HP:0030319);reduced tendon reflexes (HP:0001315);delayed motor milestones (HP:0001270);hypotonia (HP:0001252);speech articulation difficulties (HP:0009088);decreased fetal movement (HP:0001558);neonatal hypotonia (HP:0001319);respiratory insufficiency due to muscle weakness (HP:0002747);feeding difficulties in infancy (HP:0008872);…	AR
F5	CNV+SNV	00217164	1	1	10	N/A	N/A	c.(12330+1_12331-1)_(16704+1_16705-1)rep[3>5-7]	g.(152432869_152435851)_(152465191_152466322)rep[3>5-7]	g.(151576355_151579337)_(151608677_151609808)rep[3>5-7]	N/A	N/A	NM-CGH-array	N/A	Kiiski et al. 2016	Pathogenic	1A;2A;3A;4E;5D	1.545	61i	Splice site	c.8685+1G>A	g.152496868C>T	g.151640354C>T	p.(spl)	NEB_000260	N/A	Sanger		Lehtokari et al. 2014;Kiiski et al. 2016	Pathogenic	PVS1,PS4,PM2,PM3,PP3	NM, unclassified	polyhydramnios (HP:0001561);decreased fetal movement (HP:0001558);neonatal hypotonia (HP:0001319);feeding difficulties in infancy (HP:0008872);abnormality of skeletal muscle fiber size (HP:0012084)ties in infancy (HP:0008872);ankle contracture (HP:0034677);weakness of facial musculature (HP:0030319);proximal muscle weakness (HP:0003701);distal muscle weakness (HP:0002460);type 1 muscle fiber pred…	AR
F6	CNV+SNV	00217008	3	1	9	3	6	c.(12330+1_12331-1)_(16704+1_16705-1)rep[3>6]	g.(152432869_152435851)_(152465191_152466322)rep[3>6]	g.(151576355_151579337)_(151608677_151609808)rep[3>6]	Norm, NEB_000258	Maternal	NM-CGH-array	N/A	Kiiski et al. 2016	Pathogenic	1A;2A;3A;4L;5D	1.895	78	In-frame deletion	c.11771_11788del	g.152468717_152468734del	g.151612205_151612222del	p.(Val3924_Asn3929del)	NEB_000064	Paternal	dHPLC	Sanger	Lehtokari et al. 2006;Kiiski et al. 2016	Pathogenic	PS4,PM1,PM2,PM3,PM4,PP3,PP4	NM, typical	weakness of facial muscles (HP:0030319);proximal muscle weakness (HP:0003701);type 1 muscle fiber predominance (HP:0003803);abnormality of skeletal muscle fiber size (HP:0012084)	AR
F7	CNV+SNV	00217162	4	2	10	3	7	c.(12330+1_12331-1)_(16704+1_16705-1)rep[3>7]	g.(152432869_152435851)_(152465191_152466322)rep[3>7]	g.(151576355_151579337)_(151608677_151609808)rep[3>7]	Norm, NEB_000255	Paternal	NM-CGH-array	ddPCR	Kiiski et al. 2016	Pathogenic	1A;2A;3A;4L;5D	1.895	81	Frameshift	c.12048_12049del	g.152466605_152466606del	g.151610091_15161009del	p.(Lys4017Argfs*10)	NEB_000257	Maternal	Sanger		Kiiski et al. 2016	Pathogenic	PVS1,PS4,PM2,PM3,PP3	NM, typical/other forms	decreased fetal movement (HP:0001558);neonatal hypotonia (HP:0001319);abnormal thorax morphology (HP:0000765);respiratory insufficiency due to muscle weakness (HP:0002747);neonatal respiratory distress (HP:0002643);feeding difficulties in infancy (HP:0008872);delayed speech and language development (HP:0000750);scoliosis (HP:0002650);global developmental delay (HP:0001263);weakness of facial musc…	AR
F8	CNV+SNV	00419096	4	2	10	7	3	c.(12330+1_12331-1)_(16704+1_16705-1)rep[3>7]	g.(152432869_152435851)_(152465191_152466322)rep[3>7]	g.(151576355_151579337)_(151608677_151609808)rep[3>7]	NEB_000255, norm	Maternal	NMD-CGH-array	ddPCR	Not published earlier	Pathogenic	1A;2A;3A;4L;5D	1.895	127	Frameshift	c.19712_19716delinsGAG	g.152409927_152409931delinsCTC	g.151553413_151553417delinsCTC	p.(Lys6507Argfs*4)	NEB_010394	Paternal	WES	Sanger	Not published earlier	Pathogenic	PVS1,PS4,PM2,PM3,PP3	NM, typical	hypotonia (HP:0001252);dysarthria (HP:0001260);high palate (HP:0000218);myopathic facies (HP:0002058);nevus flammeus (HP:0001052);deeply set eye (HP:0000490);scapular winging (HP:0003691);sleep abnormality (HP:0002360);poor suck (HP:0002033);dysphagia (HP:0002015);nasogastric tube feeding in infancy (HP:0011470);motor delay (HP:0001270);delayed speech and language development (HP:0000750);areflex…	AR
F9	CNV+SNV	N/A	1	1	10	N/A	N/A	c.(12330+1_12331-1)_(16704+1_16705-1)rep[3>5-7]	g.(152432869_152435851)_(152465191_152466322)rep[3>5-7]	g.(151576355_151579337)_(151608677_151609808)rep[3>5-7]	N/A	N/A	CGH-array	NMD-CGH-array	Not published earlier	Pathogenic	1A;2A;3A;4E;5D	1.545	158	Nonsense	c.22936C>T	g.152373047G>A	g.151516533G>A	p.(Arg7646*)	NEB_000357	N/A	custom neuromuscular gene capture panel	Sanger	Not published earlier	Pathogenic	PVS1,PS4,PM2,PM3,PP3	NM, typical	neonatal hypotonia (HP:0001319); persistent head lag (HP:0032988);respiratory insufficiency due to muscle weakness (HP:0002747);feeding difficulties in infancy (HP:0008872);nasogastric tube feeding in infancy (HP:0011470);gastrostomy tube feeding in infancy (HP:0011471);delayed motor milestones (HP:0001270);dysphagia (HP:0002015);failure to thrive (HP:0001508); type 1 muscle fiber predominance (H…	AR
F10	CNV+SNV	00217163	4	1	9	3	6	c.(12330+1_12331-1)_(16704+1_16705-1)rep[3>6]	g.(152432869_152435851)_(152465191_152466322)rep[3>6]	g.(151576355_151579337)_(151608677_151609808)rep[3>6]	Norm, NEB_000258	Paternal	NMD-CGH-array	ddPCR	Kiiski et al. 2016	Pathogenic	1A;2A;3A;4L;5D	1.895	134	Frameshift	c.20446del	g.1524402881del	g.151546367del	p.(Arg6816Glyfs*38)	NEB_000259	Maternal	dHPLC	Sanger	Lehtokari et al. 2014;Kiiski et al. 2016	Pathogenic	PVS1,PS4,PM2,PM3,PP3	NM, mild	respiratory insufficiency due to muscle weakness (HP:0002747);feeding difficulties in infancy (HP:0008872);hip contracture (HP:0003273);dysarthria (HP:0001260);areflexia (HP:0001284);weakness of facial muscles (HP:0030319);EMG abnormality (HP:0003457);type 1 muscle fiber predominance (HP:0003803);abnormality of skeletal muscle fiber size (HP:0012084);muscle weakness (HP:0001324)	AR
F11	CNV+SNV	00448476	3	1	9	3	6	c.(12330+1_12331-1)_(16704+1_16705-1)rep[3>6]	g.(152432869_152435851)_(152465191_152466322)rep[3>6]	g.(151576355_151579337)_(151608677_151609808)rep[3>6]	Norm, NEB_000258	Paternal	NM-CGH-array	ddPCR	Kiiski et al. 2016	Pathogenic	1A;2A;3A;4L;5D	1.895	180	Nonsense	c.25206T>A	g,152348246A>T	g.151491732A>T	p.(Tyr8402*)	NEB_010482	Maternal	WES	Sanger	Not published earlier	Pathogenic	PVS1,PS4,PM2,PM3,PP3	NM, typical	neonatal hypotonia (HP:0001319);neonatal respiratory distress (HP:0002643);feeding difficulties in infancy (HP:0008872);scoliosis (HP:0002650);proximal muscle weakness (HP:0003701);EMG abnormality (HP:0003457);type 2 muscle fiber predominance (HP:0010602);abnormality of skeletal muscle fiber size (HP:0012084)	AR
F12	CNV+SNV	00448478	4	1	14	7	7	c.(12330+1_12331-1)_(16704+1_16705-1)rep[3>7]	g.(152432869_152435851)_(152465191_152466322)rep[3>7]	g.(151576355_151579337)_(151608677_151609808)rep[3>7]	NEB_000255, NEB_000255	Both	NM-CGH-array	ddPCR	Not published earlier	Pathogenic	1A;2A;3A;4L;5D	1.895														NM, typical	neonatal hypotonia (HP:0001319);lower limb muscle weakness (HP:0007340);prominent nose (HP:0000448);pes cavus (HP:0001761);hepatomegaly (HP:0002240);neonatal respiratory distress (HP:0002643);feeding difficulties in infancy (HP:0008872);delayed motor milestones (HP:0001270);failure to thrive (HP:0001508);areflexia (HP:0001284);dysarthria (HP:0001260);proximal muscle weakness (HP:0003701);type 1 m…	AR
