# Supplementary material for: Structural variation in nebulin and its impact on phenotype and inheritance: establishing a dominant distal phenotype caused by large deletions
Source: Eur J Hum Genet. 2025 Jun 14;33(9):1153–62. doi: 10.1038/s41431-025-01891-0 (PMC12402328; doi:10.1038/s41431-025-01891-0)
Supplement: Supplementary file 7 — Supplementary Table 5 [file 41431_2025_1891_MOESM7_ESM.xlsx]

## Sheet: Sheet1
Family details					SV																				Second pathogenic variant, SNV or indel															Phenotype details
FamilyID (Alt ID)	Category	LOVDID_individual	FamilySize	AffectedMembers	ExonsInvolved	ExonCount	SVType	Hg37 (NC_000002.11)	Hg38 (NC_000002.12)	Transcript 1 (NM_001271208.2)	Transcript 2, MANE Select (NM_001164508.2)	Protein level (NP_001258137.2)	Protein level (NP_001157980.2)	ISCNLocation	BreakpointRepeatElements	ExpectedEffect	LOVD ID	Allele	IdentificationMethod	VerificationMethod	Published	ACMGClass	ACMGScoring	ACMGScore	Exon	SNVType	Hg37 (NC_000002.11)	Hg38 (NC_000002.12)	Transcript 1 (NM_001271208.2)	Transcript 2, MANE Select (NM_001164508.2)	Protein level (NP_001258137.2)	Protein level (NP_001157980.2)	LOVD ID	Allele	IdentificationMethod	VerificationMethod	PublishedIn	ACMGClass	ACMGScoring	Diagnosis	HPOTerms	Inheritance mode
F13	SV+SNV	00217052	1	1	_1_89i	89	Duplication	NC_000002.11:g.(152465598_152465794)_(152599010_152608650)dup	NC_000002.12:g.(151609084_151609280)_(151742496_151752136)dup	NM_001271208.2:c.(-18981_-9341)_(12330+529_12331-408)dup	NM_001164508.2:c.(-18981_-9341)_(12330+529_12331-408)dup	NP_001258137.2:p.?	NP_001157980.2:p.?	arr[GRCh37] 2q23.3(152465794_152599010)x3	LINE, Alu, LTR, DNA repeat	Likely null allele	NEB_000104	N/A	Exome sequencing	NMD-CGH-array	Lehtokari et al. 2014;Malfatti et al. 2015	Likely pathogenic	1A;2K;3A;4E;5G	0.9	129	Splice site	NC_000002.11:g.152408252C>T	NC_000002.12:g.151551738C>T	NM_001271208.2:c.19944G>A	NM_001164508.2:c.19944G>A	NP_001258137.2:p.(Ser6648=)	NP_001157980.2:p.(Ser6648=)	NEB_000103	N/A	Exome sequencing	Sanger	Lehtokari et al. 2014;Malfatti et al. 2015	Pathogenic	PVS1,PS4,PM2,PM3,PP3	Core-rod myopathy	decreased fetal movement (HP:0001558);hip contracture (HP:0003273);elbow contracture (HP:0034391);delayed motor milestones (HP:0001270);joint laxity (HP:0001388);frequent falls (HP:0002359);EMG abnormality (HP:0003457);nemaline bodies (HP:0003798);abnormality of skeletal muscle fiber size (HP:0012084)	AR
F14	SV+SNV	00217061	1	1	_1_51i	51	Duplication	NC_000002.11:g.(152510614_152511783)_(152591001_152608650)dup	NC_000002.12:g.(151654100_151655269)_(151734487_151752136)dup	NM_001271208.2:c.(-18981_-1332)_(6807+1_6808-1)	NM_001164508.2:c.(-18981_-1332)_(6807+1_6808-1)	NP_001258137.2:p.?	NP_001157980.2:p.?	arr[GRCh37] 2q23.3(152511783_152591001]x3	LINE, Alu, LTR, MIR, DNA repeat, Simple	Likely null allele	NEB_000115	N/A	NM-CGH-array	Sanger	Lehtokari et al. 2014	Likely pathogenic	1A;2K;3A;4E;5G	0.9	78	Nonsense	NC_000002.11:g.152468895G>T	NC_000002.12:g.151612381G>T	NM_001271208.2:c.11610C>A	NM_001164508.2:c.11610C>A	NP_001258137.2:p.(Tyr3870Ter)	NP_001157980.2:p.(Tyr3870Ter)	NEB_000114	N/A	Sanger	N/A	Lehtokari et al. 2014;Ravenscroft et al. 2020	Pathogenic	PVS1,PS4,PM2,PM3,PP3	NM, mild	delayed motor milestones (HP:0001270);dysarthria (HP:0001260);reduced tendon reflexes (HP:0001315);proximal muscle weakness (HP:0003701);EMG abnormality (HP:0003457);abnormality of skeletal muscle fiber size (HP:0012084);type 1 muscle fiber predominance (HP:0003803)	AR
F15	SV+SNV	00217019	2	2	_1_24i	24	Deletion	NC_000002.11:g.(152545083_152545531)_(152599010_152608650)del	NC_000002.12:g.(151688569_151689017)_(151742496_151752136)del	NM_001271208.2:c.(-18981_-9341)_(2311-173_2311-621)del	NM_001164508.2:c.(-18981_-9341)_(2311-173_2311-621)del	NP_001258137.2:p.?	NP_001157980.2:p.?	arr[GRCh37] 2q23.3(152545531_152599010]x1	LINE, Alu, LTR, DNA repeat	Null allele	NEB_000075	Maternal	NM-CGH-array	MLPA	Kiiski et al. 2013;Lehtokari et al. 2014	Pathogenic	1A;2C-1;3A;4E;5H	1.4	129	Missense	NC_000002.11:g.152408283C>G	NC_000002.12:g.151551769C>G	NM_001271208.2:c.19913G>C	NM_001164508.2:c.19913G>C	NP_001258137.2:p.(Arg6638Pro)	NP_001157980.2:p.(Arg6638Pro)	NEB_000018	Paternal	dHPLC	Sanger	Lehtokari et al. 2006;Lehtokari et al. 2014	Pathogenic	PVS1,PS4,PM2,PM3,PP3	NM, severe	polyhydramnios (HP:0001561);neonatal hypotonia (HP:0001319);bilateral talipes equinovarus (HP:0001776);respiratory insufficiency due to muscle weakness (HP:0002747);neonatal respiratory distress (HP:0002643);feeding difficulties in infancy (HP:0008872);ankle contracture (HP:0034677);weakness of facial muscles (HP:0030319);reduced tendon reflexes (HP:0001315);distal muscle weakness (HP:0002460);EM…	AR
F16	SV+SNV	00217054	2	2	42i_45i	3	Deletion	NC_000002.11:g.152519262_152521512del	NC_000002.12:g.151662748_151664998del	NM_001271208.2:c.5239-135_5764-407del	NM_001164508.2:c.5239-135_5764-407del	NP_001258137.2:p.(Arg1747_Asp1921del)	NP_001157980.2:p.(Arg1747_Asp1921del)	seq[GRCh37] 2q23.3(152519262_152521512)x1		In-frame deletion	NEB_000106	N/A	NM-CGH-array	Sanger	Lehtokari et al. 2014	Pathogenic	1A;2E;3A;4E;5H	1.4	155	Nonsense	NC_000002.11:g.152376273G>A	NC_000002.12:g.151519759G>A	NM_001271208.2:c.22594C>T	NM_001164508.2:c.22489C>T	NP_001258137.2:p.(Arg7532Ter)	NP_001157980.2:p.(Arg7497Ter)	NEB_000107	N/A	dHPLC	Sanger	Lehtokari et al. 2014	Pathogenic	PVS1,PS4,PM2,PM3,PP3	NM, typical	type 1 muscle fiber predominance (HP:0003803);abnormality of skeletal muscle fiber size (HP:0012084)	AR
F17	SV+SNV	00217053	1	1	42i_45i	3	Deletion	NC_000002.11:g.152519262_152521512del	NC_000002.12:g.151662748_151664998del	NM_001271208.2:c.5239-135_5764-407del	NM_001164508.2:c.5239-135_5764-407del	NP_001258137.2:p.(Arg1747_Asp1921del)	NP_001157980.2:p.(Arg1747_Asp1921del)	seq[GRCh37] 2q23.3(152519262_152521512)x1		In-frame deletion	NEB_000106	N/A	NM-CGH-array	Sanger	Lehtokari et al. 2014	Pathogenic	1A;2E;3A;4E;5H	1.4	130	Frameshift	NC_000002.11:g.152406200_152406207dup	NC_000002.12:g.151549686_151549693dup	NM_001271208.2:c.19992_19999dup	NM_001164508.2:c.19992_19999dup	NP_001258137.2:p.(Asp6667ValfsTer17)	NP_001157980.2:p.(Asp6667ValfsTer17)	NEB_000105	N/A	dHPLC	Sanger	Lehtokari et al. 2014	Pathogenic	PVS1,PS4,PM2,PM3,PP3	NM, unclassified	delayed motor milestones (HP:0001270);hypotonia (HP:0001252);reduced tendon reflexes (HP:0001315);proximal muscle weakness (HP:0003701);myalgia (HP:0003326);type 1 muscle fiber predominance (HP:0003803);abnormality of skeletal muscle fiber size (HP:0012084)	AR
F18	SV+SNV	00216985	3	1	52i_54i	2	Deletion	NC_000002.11:g.152506483_152507566del	NC_000002.12:g.151649969_151651052del	NM_001271208.2:c.6916-163_7431+211del	NM_001164508.2:c.6916-163_7431+211del	NP_001258137.2:p.?	NP_001157980.2:p.(Tyr2306_Asp2477del)	seq[GRCh37] 2q23.3(152506483_152507566)x1	LINE, Alu	In-frame deletion	NEB_000066	Paternal	NM-CGH-array	Sanger	Yonath et al. 2012;Kiiski et al. 2013;Lehtokari et al. 2014	Pathogenic	1A;2E;3A;4E;5H	1.4	36i	Splice site	NC_000002.11:g.152530989_152530990inv	NC_000002.12:g.151674475_151674476inv	NM_001271208.2:c.3987+1_3987+2inv	NM_001164508.2:c.3987+1_3987+2inv	NP_001258137.2:p.?	NP_001157980.2:p.?	NEB_000053, NEB_000227	Maternal	dHPLC	Sanger	Lehtokari et al. 2006;Lehtokari et al. 2014	Pathogenic	PVS1,PS4,PM2,PM3,PP3	NM, typical	feeding difficulties in infancy (HP:0008872);weakness of facial muscles (HP:0030319);clumsiness (HP:0002312);EMG abnormality (HP:0003457);type 2 muscle fiber predominance (HP:0010602);abnormality of skeletal muscle fiber size (HP:0012084)	AR
F19	SV+SNV	00217165	3	1	69_71i, ins ex65	3	Deletion	NC_000002.11:g.152479907_152484100delins[152488979_152489083;TTAA]	NC_000002.12:g.151623393_151627586delins[151632465_151632569;TTAA]	NM_001271208.2:c.10080_10452+2141delins[AATT;ins9414+1085_9415-1119]	NM_001164508.2:c.10080_10452+2141delins[AATT;ins9414+1085_9415-1119]	NP_001258137.2:p.?	NP_001157980.2:p.?	seq[GRCh37] 2q23.3(152479907_152484100)delins(152488979_152489083;TTAA)	LINE, Alu, MIR, tRNA-RTE	Truncating variant	NEB_000261	N/A	NM-CGH-array	Sanger	Kiiski et al. 2016	Pathogenic	1A;2E;3A;4E;5H	1.4	57	Nonsense	NC_000002.11:g.152500641G>C	NC_000002.12:g.151644127G>C	NM_001271208.2:c.7647C>G	NM_001164508.2:c.7647C>G	NP_001258137.2:p.(Tyr2549Ter)	NP_001157980.2:p.(Tyr2549Ter)	NEB_000189	N/A	Neuromuscular gene capture panel	Sanger	Lehtokari et al. 2014	Pathogenic	PVS1,PS4,PM2,PM3,PP3	NM, unclassified	decreased fetal movement (HP:0001558);neonatal hypotonia (HP:0001319);multiple prenatal fractures (HP:0005855);hypotonia (HP:0001252);myopathic facies (HP:0002058);drooling (HP:0002307);gastrostomy tube feeding in infancy (HP:0011471);respiratory insufficiency due to muscle weakness (HP:0002747);feeding difficulties in infancy (HP:0008872);delayed speech and language development (HP:0000750);dysa…	AR
F20	SV+SNV	00437767	4	2	71i_89i	18	Duplication	NC_000002.11:g.(152454645_152456955)_(152481473_152481699)dup	NC_000002.12:g.(151598131_151600441)_(151624959_151625185)dup	NM_001271208.2:c.(10452+349_10452+575)_(13788+1_13789-1)dup	NM_001164508.2:c.(10452+349_10452+575)_(13788+1_13789-1)dup	NP_001258137.2:p.?	NP_001157980.2:p.?	arr[GRCh37] 2q23.3(152456955_152481473)x3	LINE, Alu, MIR, Simple	N/A	NEB_010468	Both	NM-CGH-array		Not published earlier	Pathogenic	1A;2I;3A;4E;5G	1.35																NM, severe	neonatal hypotonia (HP:0001319);cleft soft palate (HP:0000185);neonatal asphyxia (HP:0012768);talipes equinovarus (HP:0001762);abnormality of the amniotic fluid (HP:0001560);respiratory insufficiency due to muscle weakness (HP:0002747);neonatal respiratory distress (HP:0002643);knee contractue (HP:0034671);ankle contracture (HP:0034677);elbow contracture (HP:0034391);finger joint contracture (HP:…	AR
F21	SV+SNV	00217058	3	1	73_73i	1	Deletion	NC_000002.11:g.152475127_152476040del	NC_000002.12:g.151618613_151619526del	NM_001271208.2:c.10798_10873-134del	NM_001164508.2:c.10798_10873-134del	NP_001258137.1:p.?	NP_001157980.2:p.?	seq[GRCh37] 2q23.3(152475127_152476040)x1		Truncating variant	NEB_000110	Paternal	NM-CGH-array	Sanger	Lehtokari et al. 2014	Pathogenic	1A;2E;3A;4E;5H	1.4	173	Frameshift	NC_000002.11:g.152353473_152353476del	NC_000002.12:g.151496959_151496962del	NM_001271208.2:c.24480_24483del	NM_001164508.2:c.24375_24378del	NP_001258137.2:p.(Asn8160LysfsTer19)	NP_001157980.2:p.(Asn8125LysfsTer19)	NEB_000109	Maternal	dHPLC	Sanger	Lehtokari et al. 2014	Pathogenic	PVS1,PS4,PM2,PM3,PP3	NM, typical	neonatal hypotonia (HP:0001319);feeding difficulties in infancy (HP:0008872);hypotonia (HP:0001252);dysarthria (HP:0001260);reduced tendon reflexes (HP:0001315);proximal muscle weakness (HP:0003701);EMG abnormality (HP:0003457);type 1 muscle fiber predominance (HP:0003803);abnormality of skeletal muscle fiber size (HP:0012084)	AR
F22 (BOS11-1)	SV+SNV	00441137	1	1	75i_77	2	Deletion	NC_000002.11:g.152471039_152473545delinsACCAATGTGGTGGCCGAGCTGC	NC_000002.12:g.151614525_151617031delinsACCAATGTGGTGGCCGAGCTGC	NM_001271208.2:c.11181+333_11352delinsGCAGCTCGGCCACCACATTGGT	NM_001164508.2:c.11181+333_11352delinsGCAGCTCGGCCACCACATTGGT	NP_001258137.2:p.?	NP_001157980.2:p.?	seq[GRCh37] 2q23.3(152471039_152473545)x1	Alu, MIR, LTR, DNA repeat	Truncating variant	NEB_010474	N/A	NMD-CGH-array	Sanger	Not published earlier	Pathogenic	1A;2E;3A;4E;5H	1.4	173	Frameshift	NC_000002.11:g.152353473_152353476del	NC_000002.12:g.151496959_151496962del	NM_001271208.2:c.24480_24483del	NM_001164508.2:c.24375_24378del	NP_001258137.2:p.(Asn8160LysfsTer19)	NP_001157980.2:p.(Asn8125LysfsTer19)	NEB_000109	N/A	Exome sequencing	Sanger	Lehtokari et al. 2014	Pathogenic	PVS1,PS4,PM2,PM3,PP3	NM, typical	neonatal hypotonia (HP:0001319);multiple prenatal fractures (HP:0005855);neonatal respiratory distress (HP:0002643);respiratory insufficiency due to muscle weakness (HP:0002747);feeding difficulties in infancy (HP:0008872);gastroesophageal reflux (HP:0002020);choking episodes (HP:0030842);delayed motor milestones (HP:0001270);type 1 muscle fiber predominance (HP:0003803);abnormality of skeletal m…	AR
F23 (BOS_1718-1)	SV+SNV	00452781	3	1	87i_105i	18	Deletion	NC_000002.11:g.(152433608_152434494)_(152458526_152459103)del	NC_000002.12:g.(151577094_151577980)_(151602012_151602589)del	NM_001271208.2:c.(13366_13369-4)_(16704+1358_16705-740)del	NM_001164508.2:c.(13366_13369-4)_(16704+1358_16705-740)del	NP_001258137.2:p.?	NP_001157980.2:p.?	arr[GRCh37] 2q23.3(152434494-152466114)x1		In-frame deletion	NEB_010506	Maternal	Exome sequencing	NMD-CGH-array	Not published earlier	Pathogenic	1A;2E;3A;4E;5H	1.4	169	Nonsense	NC_000002.11:g.152357937G>A	NC_000002.12:g.151501423G>A	NM_001271208.2:c.24094C>T	NM_001164508.2:c.23989C>T	NP_001258137.2:p.(Arg8032Ter)	NP_001157980.2:p.(Arg7997Ter)	NEB_000348	Paternal	Exome sequencing	Sanger	Not published earlier	Pathogenic	PVS1,PS4,PM2,PM3,PP3	NM, mild		AR
