# Supplementary material for: Structural variation in nebulin and its impact on phenotype and inheritance: establishing a dominant distal phenotype caused by large deletions
Source: Eur J Hum Genet. 2025 Jun 14;33(9):1153–62. doi: 10.1038/s41431-025-01891-0 (PMC12402328; doi:10.1038/s41431-025-01891-0)
Supplement: Supplementary file 8 — Supplementary Table 6 [file 41431_2025_1891_MOESM8_ESM.xlsx]

## Sheet: STable6. Dominant SVs
Family details																								Phenotype details
FamilyID	Category	LOVDID_individual	FamilySize	AffectedMembers	ExonsInvolved	ExonCount	SVType	GLocation_hg37	GLocation_hg38	Clocation	Plocation	ISCNLocation	BreakpointRepeatElements	LOVDID_variant	ExpectedEffect	Segregation	Observed by	Verified with		Published2	ACMG class	ACMG scoring	ACMG Score	Diagnosis	HPOTerms	Inheritance mode
F24	AD SV	00311420	3	1	10i_107i	97	Deletion	g.(152427326_ 152427830)_(152567183_152567194)=/del	g.(151570812_151571316)_(151710669_151710680)=/del	c.823_17014=/del	p.(Gln275_Asn5671del)	arr[GRCh37] 2q23.3(152427830-152567183)x1[0.5]dn	LINE, Alu	NEB_010387	in-frame deletion	De novo, mosaic	Myocap panel	NMD-CGH-array & western blot		Sagath & Lehtokari et al. 2021	Pathogenic	1B;2E;3A;4B;5A	1.65	Distal myopathy, asymmetric	distal muscle weakness (HP:0002460);congenital muscular torticollis (HP:0005988);facial paralysis (HP:0007209);foot dorsiflexor weakness (HP:0009027);high palate (HP:0000218);achilles tendon contracture (HP:0001771);weakness of facial muscles (HP:0030319);scoliosis (HP:0002650);esophoria (HP:0025312);scapular winging (HP:0003691);EMG abnormality (HP:0003457);type 1 muscle fiber predominance (HP:0…	AD
F25	AD SV	00165245	13	3	13i_89i	76	Deletion	g.(152454645_152456955)_(152554712_152561404)del	g.(151598131_151600441)_(151698198_151704890)del	c.(1257+1_1258-1)_(13788+1_13789-1)del	p.(Lys420_Asp4596del)	arr[GRCh37] 2q23.3(152456955-152554712)x1	LINE, Alu, Simple	NEB_000511	in-frame deletion	AD familial	NM-CGH-array	NMD-CGH-array & western blot		Kiiski & Lehtokari et al. 2019	Pathogenic	1B;2E;3A;4F;5D	1.35	Distal myopathy	foot dorsiflexor weakness (HP:0009027);weakness of facial muscles (HP:0030319);distal muscle weakness (HP:0002460);clumsiness (HP:0002312);scoliosis (HP:0002650);type 1 muscle fiber predominance (HP:0003803);skeletal muscle atrophy (HP:0003202);nemaline bodies (HP:0003798)	AD
F26	AD SV	00440194	26	11 (4 verified)	13i_77i	64	Deletion	g.(152469928_152470742)_(152554712_152561404)del	g.(151613414_151614228)_(151698198_151704890)del	c.(1152+1191_1153-550)_(11601+48_11601+862)del	p.(Lys385_Asp3867del)	seq[GRCh38] 2q23.3(151614238-151697641)x1, arr[GRCh37] 2q23.3(152470742-152554712)x1	LINE, Alu, LTR, DNA repeat	NEB_010469	in-frame deletion	AD familial	Gene panel	ES		publication in preparation (2024)	Pathogenic	1B;2E;3A;4H;5D	1.65	Distal myopathy	foot dorsiflexor weakness (HP:0009027);clumsiness (HP:0002312);frequent falls (HP:0002359);progressive muscle weakness (HP:0003323);reduced tendon reflexes (HP:0001315);distal muscle weakness (HP:0002460);muscle weakness (HP:0001324);weakness of facial muscles (HP:0030319);muscle fiber atrophy (HP:0100295)	AD
F27	AD SV		29	11 (3 verified)	13i_77i	64	Deletion	g.(152468904_152470789)_(152554163_152563393)del	g.(151612390_151614275)_(151697649_151706879)del	c.(1152+1_1153-1)_(11601+1_11602-1)del	p.(Lys385_Asp3867del)	seq[GRCh38] 2q23.3(151614275-151697649)x1	LINE, Alu, LTR, DNA repeat	NEB_010469	in-frame deletion	AD familial	Gene panel	ES		publication in preparation (2024)	Pathogenic	1B;2E;3A;4H;5D	1.65	Distal myopathy		AD
F28	AD SV	00441131	36	8 (4 verified)	13i_77i	64	Deletion	g.(152469928_152470742)_(152554712_152561404)del	g.(151613414_151614228)_(151698198_151704890)del	c.(1152+1191_1153-550)_(11601+48_11601+862)del	p.(Lys385_Asp3867del)	seq[GRCh38] 2q23.3(151614238-151697641)x1, arr[GRCh37] 2q23.3(152470742-152554712)x1	LINE, Alu, LTR, DNA repeat	NEB_010469	in-frame deletion	AD familial	ES	NMD-CGH-array		publication in preparation (2024)	Pathogenic	1B;2E;3A;4H;5D	1.65	Distal myopathy		AD
F29	AD SV		23	1 (verified)	13i_77i	64	Deletion	g.(152469928_152470742)_(152554712_152561404)del	g.(151613414_151614228)_(151698198_151704890)del	c.(1152+1191_1153-550)_(11601+48_11601+862)del	p.(Lys385_Asp3867del)	seq[GRCh38] 2q23.3(151614238-151697641)x1	LINE, Alu, LTR, DNA repeat	NEB_010469	in-frame deletion	N/A	ES	NMD-CGH-array		publication in preparation (2024)	Pathogenic	1B;2E;3A;4E;5D	1.3	Distal myopathy		AD
F30	AD SV		29	12 (3 verified)	13i_77i	64	Deletion	g.(152468904_152470789)_(152554163_152563393)del	g.(151612390_151614275)_(151697649_151706879)del	c.(1152+1_1153-1)_(11601+1_11602-1)del	p.(Lys385_Asp3867del)	seq[GRCh38] 2q23.3(151614238-151697641)x1, arr[GRCh37] 2q23.3(152470742-152554712)x1	LINE, Alu, LTR, DNA repeat	NEB_010469	in-frame deletion	AD familial	ES	NMD-CGH-array (absence of deletion in unaffected relative)		publication in preparation (2024)	Pathogenic	1B;2E;3A;4H;5D	1.65	Distal myopathy		AD
F31	AD SV	00441132	19	4 (2 verified)	14i_81i	67	Deletion	g.(152465191_152466322)_(152554163_152563394)del	g.(151608677_151609808)_(151697649_151706880)del	c.(1152+1_1153-1)_(12330+1_12331-1)del	p.(Lys385_Asp4110del)	seq[GRCh38] 2q23.3(151609808-151697649)x1	LINE, Alu, Simple	NEB_010473	in-frame deletion	AD familial	ES	N/A		not published earlier	Pathogenic	1B;2E;3A;4F;5D	1.35	Distal myopathy	foot dorsiflexor weakness (HP:0009027);weak grip (HP:0033466);muscle fiber atrophy (HP:0100295);distal muscle weakness (HP:0002460);hypotonia (HP:0001252);progressive muscle weakness (HP:0003323);reduced tendon reflexes (HP:0001315);ptosis (HP:0000508);	AD
F32	AD SV	00452782	1	1	32i_107i	75	Deletion	g.(152430368_152431554)_(152534744_152534754)del	g.(151573854_151575040)_(151678230_151678240)del	c.(3256-53_3256-43)_(17013+655_17013+1841)del	p.(Val1086_Asn5671del)	arr[GRCh37] 2q23.3(152431554-152534744)x1		NEB_010507	in-frame deletion	De novo	ES	NMD-CGH-array		not published earlier	Pathogenic	1B;2E;3A;4B;5A	1.65	Distal myopathy		AD
F33	AD SV	00441133	3	1	39_133i	94	Deletion	g.(152403490_152403510)_(152525634_152525654)=/del	g.(151546976_151546996)_(151669120_151669140)=/del	c.(4507-9_4518)_(20367+433_20367+453)=/del	p.(Leu1503_Asp6789del)	arr[GRCh37] 2q23.3(152403510-152525634)x1[0.6]dn	LINE, Alu	NEB_010470	in-frame deletion	De novo, mosaic	Gene panel	NMD-CGH-array		not published earlier	Pathogenic	1B;2E;3A;4B;5A	1.65	Distal myopathy, asymmetric	distal muscle weakness (HP:0002460);progressive muscle weakness (HP:0003323);feeding difficulties in infancy (HP:0008872);feeding difficulties (HP:0011968);hypotonia (HP:0001252);	AD
F34	AD SV	00441135	5	4	46i_114i	68	Deletion	g.(152423620_152423640)_(152515757_152516174)del	g.(151567106_151567126)_(151659243_151659660)del	c.(5971-491_5971-74)_(18156+42_18156+62)del	p.(His1991_Asp6052del)	arr[GRCh37] 2q23.3(152423640-152515757)x1	Alu	NEB_010471	in-frame deletion	Familial AD	NGS	NMD-CGH-array		not published earlier	Pathogenic	1B;2E;3A;4F;5D	1.35	Distal myopathy	hypotonia (HP:0001252);myalgia (HP:0003326);proximal muscle weakness (HP:0003701);muscle weakness (HP:0001324)	AD
F35	AD SV	00441134	10	5	54i_105i	51	Deletion	g.(152432955_152433349)_(152505380_152505487)del	g.(151576441_151576835)_(151648866_151648973)del	c.(7431+1203_7431+1310)_(16705-481_16705-87)del	p.(Arg2478_Asp5568del)	arr[GRCh37] 2q23.3(152433349-152505380)x1	Alu, Simple, DNA repeat	NEB_010472	in-frame deletion	Familial AD	ES	NMD-CGH-array & western blot		not published earlier	Pathogenic	1B;2E;3A;4H;5D	1.65	Distal myopathy	distal muscle weakness (HP:0002460);EMG abnormality (HP:0003457);shoulder girdle muscle atrophy (HP:0003724);scapular winging (HP:0003691);hyperlordosis (HP:0003307);steppage gait (HP:0003376);musculotendinous retraction (HP:0031462);limb muscle weakness (HP:0003690)	AD
